# Supplementary material for: N′-[(E)-Benzyl­idene]-2-(6-meth­oxy­naphthalen-2-yl)propano­hydrazide
Source: Acta Crystallogr Sect E Struct Rep Online. 2013 Oct 5;69(Pt 11):o1614. doi: 10.1107/S1600536813026986 (PMC3884289; doi:10.1107/S1600536813026986)
Supplement: Supplementary file 1 [file e-69-o1614-sup1.cif]

##############################################################################
#                                                                            #
# This CIF contains the data in a paper accepted for publication in          #
# Acta Crystallographica Section E. It conforms to the requirements of       #
# Notes for Authors for Acta Crystallographica Section E, and has been       #
# peer reviewed under the auspices of the IUCr Commission on Journals.       #
#                                                                            #
# Full details of the Crystallographic Information File format               #
# are given in the paper "The Crystallographic Information File (CIF):       #
# a New Standard Archive File for Crystallography" by S. R. Hall, F. H.      #
# Allen and I. D. Brown [Acta Cryst. (1991), A47, 655-685].                  #
#                                                                            #
# The current version of the core CIF dictionary is obtainable from          #
# ftp://ftp.iucr.org/pub/cif_core.dic.                                       #
#                                                                            #
# Software is freely available for graphical display of the structure(s)     #
# in this CIF. For information consult the CIF software page                 #
# http://www.iucr.org/resources/cif/software.                                #
#                                                                            #
# This file may be used for bona fide research purposes within the           #
# scientific community so long as proper attribution is given to the journal # 
# article from which it was obtained.                                        #
#                                                                            #
##############################################################################
data_global
_audit_creation_method     'PLATON <TABLE ACC> option'
_journal_date_recd_electronic     2013-09-30
_journal_date_accepted     2013-10-01
_journal_name_full     'Acta Crystallographica, Section E'
_journal_year     2013
_journal_volume     69
_journal_issue     11
_journal_page_first     o1614
_journal_page_last     o1614
_journal_paper_category     QO
_journal_paper_doi     10.1107/S1600536813026986
_journal_coeditor_code     SJ5356
_publ_contact_author_name
;
Mustafa R. Albayati
;
_publ_contact_author_address
;
Kirkuk University,
College of Science,
Department of Chemistry,
Kirkuk,
Iraq
;
_publ_contact_author_email     'shaabankamel@yahoo.com'
_publ_contact_author_fax     ?
_publ_contact_author_phone     ?
_publ_section_title
;
<i>N</i>'-[(<i>E</i>)-Benzylidene]-2-(6-methoxynaphthalen-2-yl)propanohydrazide
;
loop_
    _publ_author_name
    _publ_author_address
    'Joel T. Mague'
;
Department of Chemistry,
Tulane University,
New Orleans,
LA 70118,
USA
;
    'Akkurt, Mehmet'
;
Department of Physics,
Faculty of Sciences,
Erciyes University,
38039 Kayseri,
Turkey
;
    'Mohamed, Shaaban K.'
;
Chemistry and Environmental Division,
Manchester Metropolitan University,
Manchester M1 5GD,
England
Chemistry Department,
Faculty of Science,
Mini University,
61519 El-Minia,
Egypt
;
    'Mahmoud  A. A. El-Remaily'
;
Department of Chemistry,
Faculty of Science,
Sohag University,
82524 Sohag
Egypt
;
    'Mustafa R. Albayati'
;
Kirkuk University,
College of Science,
Department of Chemistry,
Kirkuk,
Iraq
;
data_I
_database_code_depnum_ccdc_archive     'CCDC 963953'
_chemical_name_systematic
;
<i>N</i>'-[(<i>E</i>)-Benzylidene]-2-(6-methoxynaphthalen-2-yl)propanohydrazide
;
_chemical_name_common     ?
_chemical_formula_moiety     'C21 H20 N2 O2'
_chemical_formula_sum     'C21 H20 N2 O2'
_chemical_formula_structural     ?
_chemical_formula_iupac     'C21 H20 N2 O2'
_chemical_formula_weight     332.39
_chemical_melting_point     ?
_symmetry_cell_setting     orthorhombic
_symmetry_space_group_name_H-M     'P 21 21 21'
_symmetry_space_group_name_Hall     'P 2ac 2ab'
loop_
    _symmetry_equiv_pos_site_id
    _symmetry_equiv_pos_as_xyz
    1 x,y,z
    2 1/2-x,-y,1/2+z
    3 1/2+x,1/2-y,-z
    4 -x,1/2+y,1/2-z
_cell_length_a     10.3754(17)
_cell_length_b     32.519(5)
_cell_length_c     5.0615(8)
_cell_angle_alpha     90
_cell_angle_beta     90
_cell_angle_gamma     90
_cell_volume     1707.7(5)
_cell_formula_units_Z     4
_cell_measurement_reflns_used     9954
_cell_measurement_theta_min     2.33
_cell_measurement_theta_max     28.18
_cell_measurement_temperature     150(2)
_cell_special_details
;
;
_exptl_crystal_description     'block'
_exptl_crystal_colour     'clear colourless'
_exptl_crystal_size_max     0.150
_exptl_crystal_size_mid     0.110
_exptl_crystal_size_min     0.110
_exptl_crystal_size_rad     ?
_exptl_crystal_density_diffrn     1.293
_exptl_crystal_density_meas     ?
_exptl_crystal_density_method     'Not Measured'
_exptl_crystal_F_000     704
_exptl_absorpt_coefficient_mu     0.084
_exptl_absorpt_correction_type     multi-scan
_exptl_absorpt_process_details     '<i>SADABS</i> (Bruker, 2013)'
_exptl_absorpt_correction_T_min     0.73
_exptl_absorpt_correction_T_max     0.99
_exptl_special_details
;
The diffraction data were obtained from 3 sets of 400 frames, each of width
0.5\% in \w, colllected at \f = 0.00, 90.00 and 180.00\% and 2 sets of 800
frames, each of width 0.45\% in \f, collected at \w = -30.00 and 210.00\%. The
scan time was 25 sec/frame.
;
_diffrn_ambient_temperature     150(2)
_diffrn_radiation_type     MoK\a
_diffrn_radiation_wavelength     0.71073
_diffrn_radiation_monochromator     graphite
_diffrn_measurement_device_type     'Bruker SMART APEX CCD'
_diffrn_measurement_method     '\f and \w scans'
_diffrn_detector_area_resol_mean     8.3660
_diffrn_reflns_number     28152
_diffrn_reflns_av_R_equivalents     0.0525
_diffrn_reflns_av_sigmaI/netI     0.0340
_diffrn_reflns_theta_min     2.06
_diffrn_reflns_theta_max     28.25
_diffrn_reflns_theta_full     28.25
_diffrn_measured_fraction_theta_max     0.998
_diffrn_measured_fraction_theta_full     0.998
_diffrn_reflns_limit_h_min     -13
_diffrn_reflns_limit_h_max     13
_diffrn_reflns_limit_k_min     -43
_diffrn_reflns_limit_k_max     42
_diffrn_reflns_limit_l_min     -6
_diffrn_reflns_limit_l_max     6
_diffrn_reflns_reduction_process
;
;
_refine_special_details
;
Refinement on <i>F</i>^2^ for ALL reflections except those flagged by the user
for potential systematic errors. Weighted <i>R</i>-factors <i>wR</i> and all
goodnesses of fit <i>S</i> are based on <i>F</i>^2^, conventional
<i>R</i>-factors <i>R</i> are based on <i>F</i>, with <i>F</i> set to zero for
negative <i>F</i>^2^. The observed criterion of <i>F</i>^2^ > \s(<i>F</i>^2^)
is used only for calculating -<i>R</i>-factor-obs <i>etc</i>. and is not
relevant to the choice of reflections for refinement. <i>R</i>-factors based
on <i>F</i>^2^ are statistically about twice as large as those based on
<i>F</i>, and <i>R</i>-factors based on ALL data will be even larger.
;
_reflns_number_total     4230
_reflns_number_gt     3882
_reflns_threshold_expression     I>2\s(I)
_refine_ls_structure_factor_coef     Fsqd
_refine_ls_matrix_type     full
_refine_ls_R_factor_all     0.0567
_refine_ls_R_factor_gt     0.0516
_refine_ls_wR_factor_gt     0.1255
_refine_ls_wR_factor_ref     0.1284
_refine_ls_goodness_of_fit_ref     1.099
_refine_ls_restrained_S_all     1.099
_refine_ls_number_reflns     4230
_refine_ls_number_parameters     232
_refine_ls_number_restraints     0
_refine_ls_number_constraints     ?
_refine_ls_hydrogen_treatment     mixed
_refine_ls_weighting_scheme     calc
_refine_ls_weighting_details
              'w=1/[\S^2^(Fo^2^)+(0.0416P)^2^+1.3067P] where P=(Fo^2^+2Fc^2^)/3'
_atom_sites_solution_primary     direct
_atom_sites_solution_secondary     difmap
_refine_ls_shift/su_max     0.000
_refine_ls_shift/su_mean     0.000
_refine_diff_density_max     0.344
_refine_diff_density_min     -0.260
_refine_ls_extinction_method     'none'
_refine_ls_abs_structure_details     ?
_refine_ls_abs_structure_Flack     ?
loop_
    _atom_type_symbol
    _atom_type_description
    _atom_type_scat_dispersion_real
    _atom_type_scat_dispersion_imag
    _atom_type_scat_source
    C C 0.0033 0.0016 ' International Tables Vol C Tables 4.2.6.8 and 6.1.1.4'
    H H 0.0000 0.0000 ' International Tables Vol C Tables 4.2.6.8 and 6.1.1.4'
    N N 0.0061 0.0033 ' International Tables Vol C Tables 4.2.6.8 and 6.1.1.4'
    O O 0.0106 0.0060 ' International Tables Vol C Tables 4.2.6.8 and 6.1.1.4'
_computing_data_collection     'APEX2 (Bruker, 2013)'
_computing_cell_refinement     'SAINT (Bruker, 2013)'
_computing_data_reduction     'SAINT (Bruker, 2013)'
_computing_structure_solution     'SHELXTL (Bruker, 2013)'
_computing_structure_refinement     'SHELXL2013 (Sheldrick, 2008)'
_computing_molecular_graphics     'ORTEP-3 for Windows (Farrugia, 2012)'
_computing_publication_material
                                'WinGX (Farrugia, 2012) and PLATON (Spek, 2009)'
loop_
    _atom_site_type_symbol
    _atom_site_label
    _atom_site_fract_x
    _atom_site_fract_y
    _atom_site_fract_z
    _atom_site_U_iso_or_equiv
    _atom_site_thermal_displace_type
    _atom_site_calc_flag
    _atom_site_refinement_flags
    _atom_site_occupancy
    _atom_site_disorder_assembly
    _atom_site_disorder_group
    O O1 0.8923(2) 0.05817(7) 1.2997(5) 0.0341(7) Uani d . 1.000 . .
    O O2 1.0001(3) 0.28050(6) 0.4958(4) 0.0327(7) Uani d . 1.000 . .
    N N1 0.9781(2) 0.29446(7) 0.0582(5) 0.0212(7) Uani d . 1.000 . .
    N N2 0.9700(2) 0.33651(7) 0.0988(5) 0.0217(6) Uani d . 1.000 . .
    C C1 0.7617(3) 0.05673(11) 1.3868(7) 0.0360(10) Uani d . 1.000 . .
    C C2 0.9231(3) 0.08584(8) 1.1061(6) 0.0251(8) Uani d . 1.000 . .
    C C3 0.8391(3) 0.11238(8) 0.9855(6) 0.0236(8) Uani d . 1.000 . .
    C C4 0.8842(3) 0.13987(8) 0.7876(6) 0.0206(8) Uani d . 1.000 . .
    C C5 0.8006(3) 0.16752(9) 0.6535(6) 0.0233(8) Uani d . 1.000 . .
    C C6 0.8471(3) 0.19367(8) 0.4643(6) 0.0234(8) Uani d . 1.000 . .
    C C7 0.9800(3) 0.19449(8) 0.3953(6) 0.0206(7) Uani d . 1.000 . .
    C C8 1.0616(3) 0.16783(8) 0.5222(6) 0.0222(7) Uani d . 1.000 . .
    C C9 1.0170(3) 0.13986(8) 0.7169(6) 0.0213(7) Uani d . 1.000 . .
    C C10 1.1001(3) 0.11197(9) 0.8480(6) 0.0255(8) Uani d . 1.000 . .
    C C11 1.0553(3) 0.08558(9) 1.0365(6) 0.0270(8) Uani d . 1.000 . .
    C C12 1.0243(3) 0.22433(8) 0.1836(6) 0.0216(7) Uani d . 1.000 . .
    C C13 1.1682(3) 0.22119(9) 0.1119(7) 0.0282(8) Uani d . 1.000 . .
    C C14 0.9980(3) 0.26884(8) 0.2669(5) 0.0203(7) Uani d . 1.000 . .
    C C15 0.9435(3) 0.35759(8) -0.1088(6) 0.0222(8) Uani d . 1.000 . .
    C C16 0.9384(3) 0.40269(8) -0.0976(6) 0.0222(7) Uani d . 1.000 . .
    C C17 0.9991(3) 0.42472(9) 0.1062(6) 0.0261(8) Uani d . 1.000 . .
    C C18 0.9965(3) 0.46725(9) 0.1063(7) 0.0307(9) Uani d . 1.000 . .
    C C19 0.9334(3) 0.48871(9) -0.0913(7) 0.0316(9) Uani d . 1.000 . .
    C C20 0.8714(3) 0.46720(10) -0.2899(7) 0.0316(9) Uani d . 1.000 . .
    C C21 0.8748(3) 0.42453(10) -0.2946(7) 0.0286(9) Uani d . 1.000 . .
    H H1 0.976(3) 0.2849(10) -0.117(7) 0.025(8) Uiso d . 1.000 . .
    H H1A 0.73540 0.08400 1.44880 0.0540 Uiso c RU 1.000 . .
    H H1B 0.75370 0.03690 1.53170 0.0540 Uiso c RU 1.000 . .
    H H1C 0.70610 0.04830 1.23990 0.0540 Uiso c RU 1.000 . .
    H H3 0.75070 0.11240 1.03410 0.0280 Uiso c RU 1.000 . .
    H H5 0.71140 0.16790 0.69570 0.0280 Uiso c RU 1.000 . .
    H H6 0.78920 0.21170 0.37680 0.0280 Uiso c RU 1.000 . .
    H H8 1.15060 0.16810 0.47840 0.0270 Uiso c RU 1.000 . .
    H H10 1.18900 0.11160 0.80360 0.0310 Uiso c RU 1.000 . .
    H H11 1.11280 0.06710 1.12110 0.0320 Uiso c RU 1.000 . .
    H H12 0.97320 0.21870 0.02000 0.0260 Uiso c RU 1.000 . .
    H H13A 1.22050 0.22710 0.26860 0.0420 Uiso c RU 1.000 . .
    H H13B 1.18840 0.24110 -0.02710 0.0420 Uiso c RU 1.000 . .
    H H13C 1.18720 0.19340 0.04850 0.0420 Uiso c RU 1.000 . .
    H H15 0.92710 0.34390 -0.27110 0.0270 Uiso c RU 1.000 . .
    H H17 1.04190 0.41040 0.24420 0.0310 Uiso c RU 1.000 . .
    H H18 1.03870 0.48190 0.24370 0.0370 Uiso c RU 1.000 . .
    H H19 0.93260 0.51790 -0.09050 0.0380 Uiso c RU 1.000 . .
    H H20 0.82620 0.48170 -0.42390 0.0380 Uiso c RU 1.000 . .
    H H21 0.83320 0.41010 -0.43380 0.0340 Uiso c RU 1.000 . .
loop_
    _atom_site_aniso_label
    _atom_site_aniso_U_11
    _atom_site_aniso_U_22
    _atom_site_aniso_U_33
    _atom_site_aniso_U_12
    _atom_site_aniso_U_13
    _atom_site_aniso_U_23
    O1 0.0352(12) 0.0320(12) 0.0351(12) 0.0008(10) 0.0024(10) 0.0129(10)
    O2 0.0526(15) 0.0248(10) 0.0207(10) -0.0008(10) 0.0018(10) -0.0023(8)
    N1 0.0266(12) 0.0207(11) 0.0162(11) -0.0018(9) -0.0001(9) -0.0013(9)
    N2 0.0218(11) 0.0211(11) 0.0223(11) -0.0016(9) -0.0007(10) -0.0015(9)
    C1 0.0376(17) 0.0389(18) 0.0314(17) -0.0073(14) 0.0031(15) 0.0077(15)
    C2 0.0324(15) 0.0198(13) 0.0230(13) -0.0012(11) 0.0018(12) 0.0017(11)
    C3 0.0209(13) 0.0216(13) 0.0283(15) -0.0007(10) 0.0017(11) 0.0002(11)
    C4 0.0220(13) 0.0177(13) 0.0220(13) 0.0001(10) 0.0000(11) -0.0012(10)
    C5 0.0176(12) 0.0234(13) 0.0290(16) 0.0029(10) 0.0003(11) 0.0017(11)
    C6 0.0217(13) 0.0218(13) 0.0267(15) 0.0039(10) -0.0012(11) 0.0020(11)
    C7 0.0223(12) 0.0176(12) 0.0218(12) -0.0002(9) 0.0028(11) -0.0017(10)
    C8 0.0179(12) 0.0245(13) 0.0242(13) 0.0000(10) 0.0020(11) -0.0023(11)
    C9 0.0215(13) 0.0197(12) 0.0227(13) 0.0011(10) -0.0004(11) -0.0017(10)
    C10 0.0200(13) 0.0293(15) 0.0271(16) 0.0055(11) 0.0002(12) 0.0004(11)
    C11 0.0296(15) 0.0272(14) 0.0243(15) 0.0073(11) -0.0042(12) 0.0033(11)
    C12 0.0228(13) 0.0206(12) 0.0213(13) -0.0018(10) 0.0009(11) -0.0015(10)
    C13 0.0259(14) 0.0268(14) 0.0319(16) -0.0001(11) 0.0069(13) 0.0007(13)
    C14 0.0208(13) 0.0236(13) 0.0164(12) -0.0027(10) 0.0034(10) -0.0014(10)
    C15 0.0203(12) 0.0257(14) 0.0205(13) -0.0023(10) 0.0002(11) -0.0021(11)
    C16 0.0183(12) 0.0242(13) 0.0241(13) -0.0002(10) 0.0025(11) 0.0009(11)
    C17 0.0247(14) 0.0271(14) 0.0265(13) 0.0003(11) -0.0023(12) 0.0003(12)
    C18 0.0335(16) 0.0269(15) 0.0316(15) -0.0025(12) 0.0001(14) -0.0045(12)
    C19 0.0348(17) 0.0204(14) 0.0397(18) 0.0039(11) 0.0070(15) 0.0009(13)
    C20 0.0292(16) 0.0324(17) 0.0333(16) 0.0065(12) -0.0008(13) 0.0066(13)
    C21 0.0251(14) 0.0320(16) 0.0286(15) -0.0002(11) -0.0035(12) 0.0013(13)
_geom_special_details
;
Bond distances, angles <i>etc</i>. have been calculated using the rounded
fractional coordinates. All su's are estimated from the variances of the
(full) variance-covariance matrix. The cell e.s.d.'s are taken into account in
the estimation of distances, angles and torsion angles
;
loop_
    _geom_bond_atom_site_label_1
    _geom_bond_atom_site_label_2
    _geom_bond_site_symmetry_1
    _geom_bond_site_symmetry_2
    _geom_bond_distance
    _geom_bond_publ_flag
    O1 C1 . . 1.426(4) no
    O1 C2 . . 1.368(4) no
    O2 C14 . . 1.219(3) no
    N1 N2 . . 1.385(3) no
    N1 C14 . . 1.361(4) no
    N2 C15 . . 1.284(4) no
    N1 H1 . . 0.94(3) no
    C2 C11 . . 1.416(4) no
    C2 C3 . . 1.370(4) no
    C3 C4 . . 1.422(4) no
    C4 C9 . . 1.424(4) no
    C4 C5 . . 1.422(4) no
    C5 C6 . . 1.369(4) no
    C6 C7 . . 1.423(4) no
    C7 C12 . . 1.517(4) no
    C7 C8 . . 1.372(4) no
    C8 C9 . . 1.419(4) no
    C9 C10 . . 1.416(4) no
    C10 C11 . . 1.365(4) no
    C12 C13 . . 1.540(4) no
    C12 C14 . . 1.532(4) no
    C15 C16 . . 1.469(4) no
    C16 C21 . . 1.391(4) no
    C16 C17 . . 1.405(4) no
    C17 C18 . . 1.383(4) no
    C18 C19 . . 1.384(5) no
    C19 C20 . . 1.383(5) no
    C20 C21 . . 1.388(5) no
    C1 H1A . . 0.9800 no
    C1 H1B . . 0.9800 no
    C1 H1C . . 0.9800 no
    C3 H3 . . 0.9500 no
    C5 H5 . . 0.9500 no
    C6 H6 . . 0.9500 no
    C8 H8 . . 0.9500 no
    C10 H10 . . 0.9500 no
    C11 H11 . . 0.9500 no
    C12 H12 . . 1.0000 no
    C13 H13A . . 0.9800 no
    C13 H13B . . 0.9800 no
    C13 H13C . . 0.9800 no
    C15 H15 . . 0.9500 no
    C17 H17 . . 0.9500 no
    C18 H18 . . 0.9500 no
    C19 H19 . . 0.9500 no
    C20 H20 . . 0.9500 no
    C21 H21 . . 0.9500 no
loop_
    _geom_angle_atom_site_label_1
    _geom_angle_atom_site_label_2
    _geom_angle_atom_site_label_3
    _geom_angle_site_symmetry_1
    _geom_angle_site_symmetry_2
    _geom_angle_site_symmetry_3
    _geom_angle
    _geom_angle_publ_flag
    C1 O1 C2 . . . 117.7(2) no
    N2 N1 C14 . . . 119.9(2) no
    N1 N2 C15 . . . 114.7(2) no
    C14 N1 H1 . . . 122(2) no
    N2 N1 H1 . . . 118(2) no
    O1 C2 C11 . . . 113.6(3) no
    O1 C2 C3 . . . 125.8(3) no
    C3 C2 C11 . . . 120.6(3) no
    C2 C3 C4 . . . 120.0(3) no
    C5 C4 C9 . . . 118.1(3) no
    C3 C4 C9 . . . 119.7(3) no
    C3 C4 C5 . . . 122.2(3) no
    C4 C5 C6 . . . 120.8(3) no
    C5 C6 C7 . . . 121.7(3) no
    C6 C7 C12 . . . 118.6(3) no
    C6 C7 C8 . . . 118.1(3) no
    C8 C7 C12 . . . 123.2(3) no
    C7 C8 C9 . . . 122.0(3) no
    C4 C9 C10 . . . 118.1(3) no
    C4 C9 C8 . . . 119.4(3) no
    C8 C9 C10 . . . 122.5(3) no
    C9 C10 C11 . . . 121.5(3) no
    C2 C11 C10 . . . 120.0(3) no
    C13 C12 C14 . . . 107.5(2) no
    C7 C12 C14 . . . 110.9(2) no
    C7 C12 C13 . . . 114.7(2) no
    O2 C14 C12 . . . 123.5(2) no
    O2 C14 N1 . . . 123.4(2) no
    N1 C14 C12 . . . 113.1(2) no
    N2 C15 C16 . . . 120.6(3) no
    C15 C16 C17 . . . 121.4(3) no
    C17 C16 C21 . . . 118.6(3) no
    C15 C16 C21 . . . 120.0(3) no
    C16 C17 C18 . . . 120.1(3) no
    C17 C18 C19 . . . 120.9(3) no
    C18 C19 C20 . . . 119.4(3) no
    C19 C20 C21 . . . 120.4(3) no
    C16 C21 C20 . . . 120.7(3) no
    O1 C1 H1A . . . 110.00 no
    O1 C1 H1B . . . 109.00 no
    O1 C1 H1C . . . 110.00 no
    H1A C1 H1B . . . 109.00 no
    H1A C1 H1C . . . 109.00 no
    H1B C1 H1C . . . 109.00 no
    C2 C3 H3 . . . 120.00 no
    C4 C3 H3 . . . 120.00 no
    C4 C5 H5 . . . 120.00 no
    C6 C5 H5 . . . 120.00 no
    C5 C6 H6 . . . 119.00 no
    C7 C6 H6 . . . 119.00 no
    C7 C8 H8 . . . 119.00 no
    C9 C8 H8 . . . 119.00 no
    C9 C10 H10 . . . 119.00 no
    C11 C10 H10 . . . 119.00 no
    C2 C11 H11 . . . 120.00 no
    C10 C11 H11 . . . 120.00 no
    C7 C12 H12 . . . 108.00 no
    C13 C12 H12 . . . 108.00 no
    C14 C12 H12 . . . 108.00 no
    C12 C13 H13A . . . 109.00 no
    C12 C13 H13B . . . 109.00 no
    C12 C13 H13C . . . 109.00 no
    H13A C13 H13B . . . 109.00 no
    H13A C13 H13C . . . 110.00 no
    H13B C13 H13C . . . 109.00 no
    N2 C15 H15 . . . 120.00 no
    C16 C15 H15 . . . 120.00 no
    C16 C17 H17 . . . 120.00 no
    C18 C17 H17 . . . 120.00 no
    C17 C18 H18 . . . 120.00 no
    C19 C18 H18 . . . 120.00 no
    C18 C19 H19 . . . 120.00 no
    C20 C19 H19 . . . 120.00 no
    C19 C20 H20 . . . 120.00 no
    C21 C20 H20 . . . 120.00 no
    C16 C21 H21 . . . 120.00 no
    C20 C21 H21 . . . 120.00 no
loop_
    _geom_torsion_atom_site_label_1
    _geom_torsion_atom_site_label_2
    _geom_torsion_atom_site_label_3
    _geom_torsion_atom_site_label_4
    _geom_torsion_site_symmetry_1
    _geom_torsion_site_symmetry_2
    _geom_torsion_site_symmetry_3
    _geom_torsion_site_symmetry_4
    _geom_torsion
    _geom_torsion_publ_flag
    C1 O1 C2 C3 . . . . -0.5(4) no
    C1 O1 C2 C11 . . . . 178.8(3) no
    C14 N1 N2 C15 . . . . -176.1(3) no
    N2 N1 C14 O2 . . . . 5.6(4) no
    N2 N1 C14 C12 . . . . -171.5(2) no
    N1 N2 C15 C16 . . . . -176.9(2) no
    O1 C2 C3 C4 . . . . 179.6(3) no
    C11 C2 C3 C4 . . . . 0.3(4) no
    O1 C2 C11 C10 . . . . -179.2(3) no
    C3 C2 C11 C10 . . . . 0.1(4) no
    C2 C3 C4 C5 . . . . 178.9(3) no
    C2 C3 C4 C9 . . . . -0.4(4) no
    C3 C4 C5 C6 . . . . 179.9(3) no
    C9 C4 C5 C6 . . . . -0.8(4) no
    C3 C4 C9 C8 . . . . -179.0(3) no
    C3 C4 C9 C10 . . . . 0.2(4) no
    C5 C4 C9 C8 . . . . 1.6(4) no
    C5 C4 C9 C10 . . . . -179.2(3) no
    C4 C5 C6 C7 . . . . -0.4(4) no
    C5 C6 C7 C8 . . . . 0.7(4) no
    C5 C6 C7 C12 . . . . 180.0(3) no
    C6 C7 C8 C9 . . . . 0.2(4) no
    C12 C7 C8 C9 . . . . -179.1(3) no
    C6 C7 C12 C13 . . . . -176.7(3) no
    C6 C7 C12 C14 . . . . 61.4(3) no
    C8 C7 C12 C13 . . . . 2.6(4) no
    C8 C7 C12 C14 . . . . -119.4(3) no
    C7 C8 C9 C4 . . . . -1.3(4) no
    C7 C8 C9 C10 . . . . 179.5(3) no
    C4 C9 C10 C11 . . . . 0.2(4) no
    C8 C9 C10 C11 . . . . 179.4(3) no
    C9 C10 C11 C2 . . . . -0.4(5) no
    C7 C12 C14 O2 . . . . 31.6(4) no
    C7 C12 C14 N1 . . . . -151.3(3) no
    C13 C12 C14 O2 . . . . -94.4(4) no
    C13 C12 C14 N1 . . . . 82.6(3) no
    N2 C15 C16 C17 . . . . 20.1(5) no
    N2 C15 C16 C21 . . . . -161.3(3) no
    C15 C16 C17 C18 . . . . 177.7(3) no
    C21 C16 C17 C18 . . . . -0.9(5) no
    C15 C16 C21 C20 . . . . -178.6(3) no
    C17 C16 C21 C20 . . . . 0.0(5) no
    C16 C17 C18 C19 . . . . 0.7(5) no
    C17 C18 C19 C20 . . . . 0.5(5) no
    C18 C19 C20 C21 . . . . -1.5(5) no
    C19 C20 C21 C16 . . . . 1.2(5) no
loop_
    _geom_hbond_atom_site_label_D
    _geom_hbond_atom_site_label_H
    _geom_hbond_atom_site_label_A
    _geom_hbond_site_symmetry_A
    _geom_hbond_distance_DH
    _geom_hbond_distance_HA
    _geom_hbond_distance_DA
    _geom_hbond_angle_DHA
    _geom_hbond_publ_flag
    N1 H1 O2 1_554 0.94(3) 1.98(4) 2.892(3) 163(3) yes
    C15 H15 O2 1_554 0.95 2.49 3.261(3) 138 yes
    C18 H18 O1 4_756 0.95 2.59 3.209(4) 123 yes
    C1 H1C Cg3 3_456 0.98 2.91 3.696(3) 138 yes
    C12 H12 Cg2 1_554 1.00 2.78 3.661(3) 147 yes
_iucr_refine_instructions_details
;
TITL skm015_1m in P2(1)2(1)2
CELL  0.71073  10.3754  32.5187   5.0615   90.000   90.000   90.000
ZERR    4.00   0.00170   0.00520   0.00080   0.0000   0.0000   0.0000
LATT -1
SYMM 1/2-X, -Y, 1/2+Z
SYMM -X, 1/2+Y, 1/2-Z
SYMM 1/2+X, 1/2-Y, -Z
SFAC C  H  N  O
UNIT 84  80  8  8
REM Solution 1  R1  0.115  Rweak  0.026,  Alpha= 0.0076  in P2(1)2(1)2(1)
REM Flack x= -0.567 ( 0.409 ) from Parsons' quotients
REM Formula:  C21 N2 O2
L.S. 8
BOND $H
FMAP 2
PLAN 5
ACTA
EQIV $1 x, y, z-1
HTAB N1 O2_$1
HTAB C15 O2_$1
OMIT 0 2 5
CONF
SIZE 0.11 0.11 0.15
TEMP -123
WGHT    0.041600    1.306700
FVAR       0.16313
O1    4    0.892282    0.058169    1.299665    11.00000    0.03516    0.03198 =
         0.03511    0.01293    0.00235    0.00084
O2    4    1.000064    0.280501    0.495813    11.00000    0.05260    0.02483 =
         0.02070   -0.00226    0.00177   -0.00079
N1    3    0.978062    0.294462    0.058236    11.00000    0.02658    0.02071 =
         0.01618   -0.00133   -0.00010   -0.00178
H1    2    0.975654    0.284890   -0.116660    11.00000    0.02520
N2    3    0.969958    0.336512    0.098782    11.00000    0.02181    0.02114 =
         0.02229   -0.00146   -0.00068   -0.00159
C1    1    0.761653    0.056734    1.386830    11.00000    0.03756    0.03892 =
         0.03144    0.00765    0.00307   -0.00730
AFIX 137
H1A   2    0.735415    0.084031    1.448779    11.00000   -1.50000
H1B   2    0.753667    0.036899    1.531676    11.00000   -1.50000
H1C   2    0.706109    0.048285    1.239935    11.00000   -1.50000
AFIX   0
C2    1    0.923061    0.085836    1.106146    11.00000    0.03235    0.01979 =
         0.02296    0.00173    0.00181   -0.00118
C3    1    0.839144    0.112381    0.985503    11.00000    0.02092    0.02160 =
         0.02833    0.00024    0.00171   -0.00067
AFIX  43
H3    2    0.750709    0.112425    1.034144    11.00000   -1.20000
AFIX   0
C4    1    0.884213    0.139867    0.787595    11.00000    0.02202    0.01765 =
         0.02199   -0.00122    0.00002    0.00012
C5    1    0.800640    0.167525    0.653482    11.00000    0.01759    0.02345 =
         0.02900    0.00172    0.00035    0.00286
AFIX  43
H5    2    0.711433    0.167858    0.695730    11.00000   -1.20000
AFIX   0
C6    1    0.847148    0.193675    0.464253    11.00000    0.02166    0.02177 =
         0.02674    0.00204   -0.00117    0.00386
AFIX  43
H6    2    0.789212    0.211740    0.376767    11.00000   -1.20000
AFIX   0
C7    1    0.980036    0.194491    0.395251    11.00000    0.02228    0.01759 =
         0.02181   -0.00170    0.00277   -0.00023
C8    1    1.061592    0.167826    0.522174    11.00000    0.01793    0.02449 =
         0.02420   -0.00235    0.00205   -0.00002
AFIX  43
H8    2    1.150630    0.168090    0.478433    11.00000   -1.20000
AFIX   0
C9    1    1.016951    0.139858    0.716854    11.00000    0.02151    0.01967 =
         0.02268   -0.00170   -0.00036    0.00113
C10   1    1.100061    0.111966    0.847957    11.00000    0.02002    0.02933 =
         0.02711    0.00042    0.00023    0.00549
AFIX  43
H10   2    1.189022    0.111619    0.803588    11.00000   -1.20000
AFIX   0
C11   1    1.055322    0.085582    1.036511    11.00000    0.02964    0.02719 =
         0.02426    0.00326   -0.00420    0.00734
AFIX  43
H11   2    1.112846    0.067051    1.121056    11.00000   -1.20000
AFIX   0
C12   1    1.024310    0.224331    0.183552    11.00000    0.02277    0.02063 =
         0.02131   -0.00149    0.00087   -0.00183
AFIX  13
H12   2    0.973206    0.218691    0.020009    11.00000   -1.20000
AFIX   0
C13   1    1.168167    0.221188    0.111879    11.00000    0.02592    0.02681 =
         0.03187    0.00068    0.00694   -0.00006
AFIX 137
H13A  2    1.220484    0.227060    0.268608    11.00000   -1.50000
H13B  2    1.188439    0.241141   -0.027144    11.00000   -1.50000
H13C  2    1.187158    0.193361    0.048546    11.00000   -1.50000
AFIX   0
C14   1    0.998030    0.268841    0.266900    11.00000    0.02084    0.02355 =
         0.01637   -0.00136    0.00345   -0.00272
C15   1    0.943531    0.357587   -0.108810    11.00000    0.02026    0.02571 =
         0.02047   -0.00214    0.00020   -0.00232
AFIX  43
H15   2    0.927143    0.343882   -0.271126    11.00000   -1.20000
AFIX   0
C16   1    0.938412    0.402685   -0.097581    11.00000    0.01834    0.02422 =
         0.02412    0.00089    0.00249   -0.00021
C17   1    0.999056    0.424723    0.106232    11.00000    0.02471    0.02710 =
         0.02649    0.00033   -0.00230    0.00032
AFIX  43
H17   2    1.041872    0.410393    0.244249    11.00000   -1.20000
AFIX   0
C18   1    0.996527    0.467252    0.106281    11.00000    0.03352    0.02692 =
         0.03160   -0.00445    0.00011   -0.00248
AFIX  43
H18   2    1.038669    0.481925    0.243680    11.00000   -1.20000
AFIX   0
C19   1    0.933377    0.488705   -0.091308    11.00000    0.03480    0.02042 =
         0.03971    0.00091    0.00701    0.00394
AFIX  43
H19   2    0.932627    0.517918   -0.090529    11.00000   -1.20000
AFIX   0
C20   1    0.871379    0.467197   -0.289889    11.00000    0.02920    0.03237 =
         0.03331    0.00660   -0.00078    0.00645
AFIX  43
H20   2    0.826196    0.481715   -0.423866    11.00000   -1.20000
AFIX   0
C21   1    0.874773    0.424529   -0.294624    11.00000    0.02510    0.03196 =
         0.02862    0.00131   -0.00351   -0.00025
AFIX  43
H21   2    0.833216    0.410101   -0.433831    11.00000   -1.20000
AFIX   0
HKLF 4
REM  skm015_1m in P2(1)2(1)2
REM R1 =  0.0516 for    3882 Fo > 4sig(Fo)  and  0.0567 for all    4230 data
REM    232 parameters refined using      0 restraints
END
WGHT      0.0416      1.3051
REM Highest difference peak  0.344,  deepest hole -0.260,  1-sigma level  0.062
Q1    1   1.0030  0.2437  0.2507  11.00000  0.05    0.34
Q2    1   0.9454  0.3805 -0.0938  11.00000  0.05    0.34
Q3    1   0.7607  0.0271  1.4147  11.00000  0.05    0.30
Q4    1   0.9831  0.3431  0.2564  11.00000  0.05    0.28
Q5    1   0.8575  0.1653  0.7737  11.00000  0.05    0.28
;
