# Supplementary material for: N′-[(E)-Benzyl­idene]-2-(6-meth­oxy­naphthalen-2-yl)propano­hydrazide
Source: Acta Crystallogr Sect E Struct Rep Online. 2013 Oct 5;69(Pt 11):o1614. doi: 10.1107/S1600536813026986 (PMC3884289; doi:10.1107/S1600536813026986)
Supplement: Supplementary file 2 [file e-69-o1614-Isup2.hkl]

#
# h,k,l, Fc-squared, Fo-squared, sigma(Fo-squared), status flag
#
data_I
_shelx_title ' skm015_1m in P2(1)2(1)2'
_shelx_refln_list_code          4
_shelx_F_calc_maximum      213.88
_exptl_crystal_F_000       704.00
_reflns_d_resolution_high  0.7509

loop_
 _space_group_symop_operation_xyz
 'x, y, z'
 '-x+1/2, -y, z+1/2'
 '-x, y+1/2, -z+1/2'
 'x+1/2, -y+1/2, -z'

_cell_length_a    10.3754
_cell_length_b    32.5187
_cell_length_c     5.0615
_cell_angle_alpha  90.000
_cell_angle_beta   90.000
_cell_angle_gamma  90.000

_shelx_F_squared_multiplier     1.000

loop_
 _refln_index_h
 _refln_index_k
 _refln_index_l
 _refln_F_squared_calc
 _refln_F_squared_meas
 _refln_F_squared_sigma
 _refln_observed_status
   2   0   0      45744.62      34629.30      1045.86 o
   4   0   0       2911.56       3478.86        95.47 o
   6   0   0       1433.25       1641.03        45.85 o
   8   0   0        467.76        501.27        17.37 o
  10   0   0         32.83         44.82         6.51 o
  12   0   0         41.30         60.12        11.27 o
   1   1   0         79.44         77.11         3.96 o
   2   1   0       3915.73       4713.86       101.55 o
   3   1   0       7775.48       9477.72       203.58 o
   4   1   0        218.18        251.84         5.80 o
   5   1   0        849.26       1129.60        22.52 o
   6   1   0         12.12          4.95         1.20 o
   7   1   0        628.03        747.09        17.38 o
   8   1   0         89.95         96.58         3.81 o
   9   1   0         45.87         46.93         3.60 o
  10   1   0        166.71        148.56         7.91 o
  11   1   0          0.16          2.55         4.54 o
  12   1   0          0.73         -3.37         3.95 o
  13   1   0         87.84        103.62        10.63 o
   1   2   0       1072.94       1077.29        25.65 o
   2   2   0       2463.12       2696.16        62.19 o
   3   2   0       7728.25       9145.49       195.90 o
   4   2   0       4981.09       6091.44       139.80 o
   5   2   0        724.02        812.25        18.32 o
   6   2   0       4279.61       5138.97       105.01 o
   7   2   0        169.06        170.79         6.04 o
   8   2   0          0.44          0.15         1.11 o
   9   2   0          0.00         -0.73         1.34 o
  10   2   0         12.64         20.23         4.06 o
  11   2   0         57.07         64.77         6.64 o
  12   2   0          8.60         12.15         5.45 o
  13   2   0          0.01         -0.36         3.88 o
   1   3   0        306.96        298.34         6.88 o
   2   3   0       8121.26       8873.76       217.05 o
   3   3   0        929.82        993.91        23.29 o
   4   3   0         36.18         27.04         1.53 o
   5   3   0       3450.74       4110.09        88.90 o
   6   3   0        389.37        451.77        10.80 o
   7   3   0        273.46        306.58         8.40 o
   8   3   0         30.10         33.28         2.94 o
   9   3   0         62.32         69.10         4.17 o
  10   3   0         17.96         12.16         4.04 o
  11   3   0          0.00          2.83         2.89 o
  12   3   0         65.44         55.96         6.52 o
  13   3   0         48.25         60.21         8.22 o
   0   4   0       1235.58       1149.60        39.45 o
   1   4   0        608.66        555.66        11.11 o
   2   4   0        102.62         98.05         2.88 o
   3   4   0       2168.71       2267.44        51.02 o
   4   4   0       2231.15       2575.59        59.75 o
   5   4   0        602.25        746.18        18.04 o
   6   4   0       1471.48       1631.73        36.04 o
   7   4   0        365.78        431.49        10.51 o
   8   4   0        490.15        547.84        18.45 o
   9   4   0         19.29         25.69         3.16 o
  10   4   0         68.69         79.03         5.37 o
  11   4   0          1.30          2.85         2.75 o
  12   4   0         66.82         80.63         8.20 o
  13   4   0          3.48          5.57         4.15 o
   1   5   0        277.44        247.82         5.20 o
   2   5   0        172.63        184.41         3.77 o
   3   5   0         57.16         51.03         1.76 o
   4   5   0        283.41        313.36         7.76 o
   5   5   0         51.00         45.44         3.27 o
   6   5   0        879.69        885.16        23.01 o
   7   5   0         69.31         65.54         2.84 o
   8   5   0        331.23        354.16        15.95 o
   9   5   0         29.68         33.52         3.53 o
  10   5   0         27.57         31.00         4.39 o
  11   5   0         10.98         16.86         4.31 o
  12   5   0          8.33         11.57         3.68 o
  13   5   0         65.17         67.46         7.17 o
   0   6   0       1741.27       1579.16        34.90 o
   1   6   0       4254.84       4106.21        80.71 o
   2   6   0         50.99         59.99         2.28 o
   3   6   0       2129.50       2139.27        39.85 o
   4   6   0         54.92         52.10         2.66 o
   5   6   0        363.47        329.46         8.21 o
   6   6   0         16.87         28.49         1.66 o
   7   6   0       1177.91       1275.16        30.06 o
   8   6   0        339.96        364.89        12.28 o
   9   6   0        734.35        730.04        22.51 o
  10   6   0         42.85         53.09         4.68 o
  11   6   0        177.29        159.79        10.11 o
  12   6   0        183.89        189.85        11.55 o
  13   6   0          4.45          7.96         5.82 o
   1   7   0         47.37         35.62         1.30 o
   2   7   0       2268.09       2318.75        45.76 o
   3   7   0        529.05        529.32        11.36 o
   4   7   0          0.42         -0.20         0.66 o
   5   7   0       1338.86       1438.52        36.21 o
   6   7   0         31.00         33.79         2.05 o
   7   7   0         68.41         61.05         2.64 o
   8   7   0         22.62         25.32         2.45 o
   9   7   0         15.19         19.05         3.25 o
  10   7   0        524.65        519.60        15.02 o
  11   7   0         98.83        105.59         7.05 o
  12   7   0        311.00        308.85        16.19 o
  13   7   0          0.05         -2.58         4.51 o
   0   8   0       3946.77       3678.67        81.08 o
   1   8   0        268.84        242.60         4.61 o
   2   8   0         31.60         22.41         1.18 o
   3   8   0       1058.79       1042.44        18.82 o
   4   8   0        126.80        120.38         2.99 o
   5   8   0        313.75        321.25         7.44 o
   6   8   0         14.50         22.38         1.68 o
   7   8   0         75.13         77.17         4.45 o
   8   8   0        174.28        171.26         6.42 o
   9   8   0        563.39        550.55        15.57 o
  10   8   0          0.10          5.89         1.81 o
  11   8   0         32.99         32.50         4.63 o
  12   8   0         17.51          6.12         4.49 o
  13   8   0          0.18          3.61         2.84 o
   1   9   0       3329.15       3188.83        51.84 o
   2   9   0         16.22         15.52         1.05 o
   3   9   0          0.25          1.39         0.65 o
   4   9   0         11.91         12.16         1.09 o
   5   9   0        144.80        137.14         3.43 o
   6   9   0         61.15         53.29         2.01 o
   7   9   0         93.70         90.27         4.14 o
   8   9   0        163.89        160.72         6.27 o
   9   9   0        121.57        136.36         5.39 o
  10   9   0         42.29         51.37         3.40 o
  11   9   0         88.13         84.48         4.74 o
  12   9   0         69.31         81.87         8.31 o
  13   9   0         64.26         64.14         5.87 o
   0  10   0        284.64        263.89         6.43 o
   1  10   0       1778.96       1694.44        27.77 o
   2  10   0        637.10        599.05        12.34 o
   3  10   0       1182.11       1195.04        22.70 o
   4  10   0          3.38          5.22         0.84 o
   5  10   0          1.26          0.53         0.75 o
   6  10   0        165.76        127.93         4.85 o
   7  10   0        299.59        284.12         8.26 o
   8  10   0        354.36        353.56        10.10 o
   9  10   0          3.35          5.51         1.85 o
  10  10   0        116.92        114.79         5.10 o
  11  10   0          0.04          0.32         2.03 o
  12  10   0        115.94        122.14         7.74 o
  13  10   0         48.23         72.74         8.11 o
   1  11   0         12.51         15.89         0.90 o
   2  11   0         25.02         21.39         1.22 o
   3  11   0        290.43        275.68         6.11 o
   4  11   0          3.31          6.72         0.95 o
   5  11   0        109.52        118.82         3.39 o
   6  11   0        163.87        149.04         4.47 o
   7  11   0        883.66        786.59        20.36 o
   8  11   0        705.45        667.59        17.72 o
   9  11   0         87.75         73.24         4.18 o
  10  11   0         32.37         42.19         3.46 o
  11  11   0         33.91         38.20         4.38 o
  12  11   0        146.65        141.51         8.43 o
  13  11   0        126.21        137.67         9.86 o
   0  12   0         61.91         52.32         2.03 o
   1  12   0          3.16          1.73         0.65 o
   2  12   0         56.88         56.88         1.86 o
   3  12   0        289.54        270.74         5.75 o
   4  12   0         31.58         30.42         1.39 o
   5  12   0        426.59        434.14        10.33 o
   6  12   0       1125.30       1041.24        24.47 o
   7  12   0        162.68        167.32         5.62 o
   8  12   0       1278.40       1232.18        31.20 o
   9  12   0         26.41         26.41         2.57 o
  10  12   0         51.26         49.80         3.28 o
  11  12   0         29.40         29.38         3.80 o
  12  12   0         58.82         52.96         4.65 o
  13  12   0         74.41         72.83         6.22 o
   1  13   0        914.81        909.62        15.21 o
   2  13   0        123.55        117.91         2.74 o
   3  13   0        337.19        367.90         7.25 o
   4  13   0        353.68        352.36         8.63 o
   5  13   0        105.71        107.72         3.41 o
   6  13   0        222.85        196.41         6.19 o
   7  13   0       1247.83       1126.91        28.71 o
   8  13   0        135.89        145.45         8.60 o
   9  13   0        465.12        431.19        12.37 o
  10  13   0         61.05         61.98         3.68 o
  11  13   0         69.38         73.61         4.73 o
  12  13   0          9.31         10.36         2.95 o
  13  13   0          5.48          3.79         2.76 o
   0  14   0       3049.33       3061.13        67.87 o
   1  14   0       3385.10       3530.79        57.35 o
   2  14   0       3336.66       3488.33        59.32 o
   3  14   0         71.25         75.17         2.87 o
   4  14   0        719.70        720.80        13.48 o
   5  14   0         10.44          9.16         1.19 o
   6  14   0        100.16         78.00         3.40 o
   7  14   0        816.21        736.36        19.40 o
   8  14   0        261.03        248.85         8.22 o
   9  14   0        366.25        366.24        18.40 o
  10  14   0         20.04         20.62         2.69 o
  11  14   0          4.15          2.05         1.82 o
  12  14   0          1.30          0.49         2.81 o
  13  14   0         28.04         27.41         4.38 o
   1  15   0        807.41        869.27        14.64 o
   2  15   0         57.53         79.50         2.33 o
   3  15   0       1377.93       1467.20        28.05 o
   4  15   0        864.21        882.82        17.22 o
   5  15   0          7.93         10.80         1.36 o
   6  15   0          8.11          9.10         1.78 o
   7  15   0         35.39         40.64         2.89 o
   8  15   0        341.74        321.29         9.74 o
   9  15   0        140.51        144.18         6.01 o
  10  15   0          3.69          4.02         2.04 o
  11  15   0          3.56          4.76         2.22 o
  12  15   0          0.58          0.62         2.11 o
   0  16   0       3692.86       4141.57        99.01 o
   1  16   0        387.37        422.72         7.54 o
   2  16   0       3083.48       3328.60        54.47 o
   3  16   0        553.77        579.91        11.70 o
   4  16   0       1258.24       1202.91        24.55 o
   5  16   0         16.48         22.56         1.53 o
   6  16   0        285.35        269.74         7.41 o
   7  16   0        188.91        183.14         6.26 o
   8  16   0        115.11        107.36         5.03 o
   9  16   0         36.39         27.28         3.41 o
  10  16   0          0.53          0.78         1.89 o
  11  16   0          0.00          1.88         1.77 o
  12  16   0          2.21          3.63         2.19 o
   1  17   0        634.93        650.43        11.69 o
   2  17   0        876.73        898.87        16.76 o
   3  17   0          5.86          9.53         1.38 o
   4  17   0         55.02         72.37         3.13 o
   5  17   0         31.59         31.85         1.83 o
   6  17   0        202.63        204.72         6.05 o
   7  17   0         81.83         71.12         4.04 o
   8  17   0          4.05          2.97         2.01 o
   9  17   0        116.01        113.52         5.56 o
  10  17   0          9.77          9.36         2.35 o
  11  17   0          0.45         -1.56         1.56 o
  12  17   0          3.40         -0.89         2.11 o
   0  18   0        384.95        304.96         8.51 o
   1  18   0        298.98        320.83         6.02 o
   2  18   0        520.80        588.30        10.31 o
   3  18   0         50.89         44.44         2.03 o
   4  18   0        108.81         88.98         2.90 o
   5  18   0         22.41         20.15         1.83 o
   6  18   0          0.11         -0.50         1.42 o
   7  18   0          0.34         -1.71         1.71 o
   8  18   0         86.25         80.35         4.51 o
   9  18   0         33.85         30.55         3.42 o
  10  18   0         23.87         26.70         4.25 o
  11  18   0         29.90         25.42         5.50 o
  12  18   0         22.94         20.35         3.40 o
   1  19   0        246.73        250.11         4.92 o
   2  19   0        637.42        686.99        13.12 o
   3  19   0        260.73        262.82         6.33 o
   4  19   0        296.22        300.06         9.25 o
   5  19   0        217.21        211.33         5.75 o
   6  19   0          3.06          3.98         1.52 o
   7  19   0        135.09        130.18         5.72 o
   8  19   0         81.58         85.44         4.66 o
   9  19   0         12.82         16.47         2.92 o
  10  19   0          0.00         -2.56         2.79 o
  11  19   0          5.89          3.79         2.32 o
  12  19   0         12.38          9.88         2.70 o
   0  20   0        494.84        490.46        12.02 o
   1  20   0        183.48        196.22         4.11 o
   2  20   0        194.42        183.76         4.31 o
   3  20   0       1534.09       1530.10        31.16 o
   4  20   0        151.70        141.79         4.08 o
   5  20   0         89.70         94.30         3.69 o
   6  20   0        548.90        498.68        15.14 o
   7  20   0         21.50         18.07         2.80 o
   8  20   0        108.15        121.06         8.57 o
   9  20   0          5.32          6.85         2.50 o
  10  20   0        150.19        136.55         6.38 o
  11  20   0         12.43         10.69         3.25 o
  12  20   0          8.37          1.46         2.60 o
   1  21   0        231.18        237.60         4.85 o
   2  21   0        321.99        311.02         6.92 o
   3  21   0        533.59        581.55        12.70 o
   4  21   0        113.69        107.50         3.68 o
   5  21   0         81.38         72.78         3.25 o
   6  21   0        629.91        613.08        18.33 o
   7  21   0         84.85         90.12         5.69 o
   8  21   0        430.76        413.26        16.83 o
   9  21   0        242.61        251.97        11.33 o
  10  21   0          9.11          9.81         2.71 o
  11  21   0         85.69         74.84         4.69 o
  12  21   0          0.01         -1.29         7.14 o
   0  22   0         17.68         12.47         1.74 o
   1  22   0        529.78        535.13         9.70 o
   2  22   0        213.18        203.59         4.79 o
   3  22   0         10.06          8.29         1.45 o
   4  22   0         85.59         90.71         3.42 o
   5  22   0        103.46        111.08         5.42 o
   6  22   0         11.17         15.45         2.15 o
   7  22   0       1947.00       1826.63        50.47 o
   8  22   0         28.62         41.35         4.70 o
   9  22   0       1121.38       1090.16        42.13 o
  10  22   0          5.09          4.98         3.41 o
  11  22   0         11.96         11.66         2.76 o
   1  23   0        102.21        102.92         2.81 o
   2  23   0         57.94         54.26         2.23 o
   3  23   0         31.94         38.94         2.47 o
   4  23   0        365.97        359.80         9.01 o
   5  23   0         11.60         16.52         2.17 o
   6  23   0         43.41         41.33         2.81 o
   7  23   0        287.79        294.34        10.09 o
   8  23   0        463.54        470.13        19.88 o
   9  23   0        280.61        284.03        10.39 o
  10  23   0        285.49        270.98        10.23 o
  11  23   0         54.97         57.76         5.14 o
   0  24   0         60.06         55.02         3.13 o
   1  24   0        181.03        192.04         4.50 o
   2  24   0          1.01          0.48         1.17 o
   3  24   0          8.98         13.13         2.20 o
   4  24   0         58.38         65.78         3.34 o
   5  24   0         19.90         22.72         2.34 o
   6  24   0         15.53         15.05         2.30 o
   7  24   0        199.41        205.18        12.04 o
   8  24   0        201.37        222.76         8.82 o
   9  24   0        374.77        389.69        21.01 o
  10  24   0          3.18          1.37         2.37 o
  11  24   0          1.50          3.09         2.66 o
   1  25   0          6.86          8.23         1.36 o
   2  25   0          1.18          0.37         1.38 o
   3  25   0         23.14         23.70         2.28 o
   4  25   0         60.49         51.12         3.11 o
   5  25   0         22.18         21.78         2.43 o
   6  25   0        145.34        145.33         5.22 o
   7  25   0        504.38        499.42        15.89 o
   8  25   0        196.24        184.82         7.89 o
   9  25   0         32.49         38.53         4.01 o
  10  25   0          0.01         -2.17         2.17 o
  11  25   0        121.42        110.13         6.31 o
   0  26   0         15.25         12.15         2.21 o
   1  26   0          6.42         11.92         1.75 o
   2  26   0         26.59         22.16         2.24 o
   3  26   0         15.06         19.57         2.22 o
   4  26   0          0.31         -0.24         1.62 o
   5  26   0          6.51          4.63         1.80 o
   6  26   0        714.45        668.90        16.70 o
   7  26   0        116.75        134.31         5.68 o
   8  26   0        266.66        260.74         9.90 o
   9  26   0          1.13          1.86         2.34 o
  10  26   0          7.34          4.24         3.17 o
  11  26   0          9.90          9.77         4.29 o
   1  27   0        279.29        281.05         7.15 o
   2  27   0          3.55          5.34         1.76 o
   3  27   0          4.82          4.70         1.76 o
   4  27   0          7.89          9.41         2.08 o
   5  27   0        102.50        110.62         4.56 o
   6  27   0         31.20         30.02         2.88 o
   7  27   0        220.53        224.18        10.55 o
   8  27   0         85.07         92.52         4.87 o
   9  27   0          3.59          3.26         2.84 o
  10  27   0          4.52          4.80         3.47 o
   0  28   0          8.95         20.00         3.30 o
   1  28   0         67.75         73.61         3.39 o
   2  28   0          0.45          0.36         1.60 o
   3  28   0          4.38          2.02         1.65 o
   4  28   0         62.00         60.81         3.52 o
   5  28   0         24.57         21.90         2.69 o
   6  28   0         90.15         86.89         4.15 o
   7  28   0         32.81         29.84         3.61 o
   8  28   0        136.20        144.44         6.05 o
   9  28   0        140.05        147.25         7.32 o
  10  28   0         29.67         37.78         4.43 o
   1  29   0         24.25         29.66         2.84 o
   2  29   0         51.32         56.77         3.43 o
   3  29   0        133.57        118.62         7.30 o
   4  29   0          0.90          1.24         1.80 o
   5  29   0         58.97         52.97         3.50 o
   6  29   0         35.05         39.19         3.26 o
   7  29   0          0.17         -1.91         1.91 o
   8  29   0          1.57          1.96         2.08 o
   9  29   0         53.65         58.03         5.73 o
  10  29   0         91.36        115.99         6.69 o
   0  30   0        127.14        101.25        10.58 o
   1  30   0        264.34        258.29         8.61 o
   2  30   0        103.77         93.17         4.54 o
   3  30   0          6.68          6.81         2.23 o
   4  30   0        123.33        114.65         4.85 o
   5  30   0          2.91          3.34         2.03 o
   6  30   0         94.03         84.01         4.98 o
   7  30   0          0.08         -1.88         1.88 o
   8  30   0         56.77         59.84         4.58 o
   9  30   0         15.63         23.08         3.70 o
   1  31   0          1.99          6.35         3.23 o
   2  31   0         80.29         68.64         4.15 o
   3  31   0          1.20          0.68         2.02 o
   4  31   0          6.58          5.20         2.19 o
   5  31   0         13.14          9.24         2.23 o
   6  31   0         19.23         25.82         2.98 o
   7  31   0          7.18          7.09         2.46 o
   8  31   0         74.87         81.16         4.83 o
   9  31   0          0.73          4.26         2.83 o
   0  32   0        222.62        243.66        32.32 o
   1  32   0        145.75        129.40         6.63 o
   2  32   0         62.38         62.35         4.32 o
   3  32   0         13.16         12.10         2.60 o
   4  32   0          0.28         -1.23         2.08 o
   5  32   0        144.92        131.92         6.58 o
   6  32   0          3.27          7.29         2.33 o
   7  32   0         35.04         37.47         3.81 o
   8  32   0          0.97          2.82         2.39 o
   9  32   0          4.78          0.73         2.32 o
   1  33   0          1.65         14.87         2.86 o
   2  33   0          6.67         13.14         2.99 o
   3  33   0        121.01        119.39         6.00 o
   4  33   0         98.90        101.94         7.79 o
   5  33   0        203.68        206.86         7.79 o
   6  33   0         10.85         10.13         2.45 o
   7  33   0          0.39          1.97         2.40 o
   8  33   0          0.32         -2.01         2.01 o
   0  34   0         26.72         25.82         6.76 o
   1  34   0        869.43        891.25        29.44 o
   2  34   0         20.08         14.82         4.01 o
   3  34   0          9.73         15.96         3.67 o
   4  34   0         37.43         30.66         3.75 o
   5  34   0          0.29          3.70         2.32 o
   6  34   0        203.19        201.25         7.75 o
   7  34   0          2.96          8.55         2.80 o
   8  34   0          2.63          8.12         2.72 o
   1  35   0        151.68        157.95        11.72 o
   2  35   0          1.02          2.16         2.90 o
   3  35   0          0.00          2.97         3.00 o
   4  35   0        100.52        111.09         6.03 o
   5  35   0         58.87         58.30         6.01 o
   6  35   0         26.45         32.39         3.62 o
   7  35   0         63.18         54.71         3.95 o
   8  35   0          0.27          2.90         2.53 o
   0  36   0       2236.45       2417.84       215.88 o
   1  36   0         32.05         51.90         5.93 o
   2  36   0         81.22         99.21         6.41 o
   3  36   0          0.61          0.69         2.70 o
   4  36   0          0.60          1.30         2.79 o
   5  36   0         12.21          9.17         2.79 o
   6  36   0         62.21         55.92         4.89 o
   7  36   0          0.16         -0.77         2.34 o
   1  37   0         65.62         76.16         6.80 o
   2  37   0         73.39         84.16         6.08 o
   3  37   0         11.22          8.69         3.36 o
   4  37   0         31.83         33.71         4.71 o
   5  37   0          3.69          7.97         2.85 o
   6  37   0         33.03         27.94         4.05 o
   7  37   0          0.18          1.08         2.78 o
   0  38   0        407.12        382.56        21.92 o
   1  38   0        592.16        671.55        70.08 o
   2  38   0         67.94         82.51         7.06 o
   3  38   0         42.86         45.51         5.37 o
   4  38   0          0.55         -0.38         2.75 o
   5  38   0          4.29          2.73         3.17 o
   6  38   0          6.97          0.32         2.63 o
   1  39   0         29.88         51.59        12.96 o
   2  39   0         54.92         61.16         6.61 o
   3  39   0         12.93         17.92         3.96 o
   4  39   0          1.64          4.29         4.56 o
   5  39   0        127.91        155.98         8.66 o
   0  40   0        257.53        196.90        20.29 o
   1  40   0        149.77        187.34        28.18 o
   2  40   0         12.47         11.11         4.53 o
   3  40   0          0.05         -0.57         3.76 o
   4  40   0         43.72         48.31         5.57 o
   5  40   0        125.71        161.91         8.99 o
   1  41   0          5.08          4.80         5.21 o
   2  41   0          6.38          1.30         5.18 o
   3  41   0          1.68         -0.57         3.89 o
   4  41   0         13.89          3.77         3.22 o
   1  42   0         22.87         35.13         7.71 o
   2  42   0          0.37          2.42         5.18 o
   3  42   0          4.72          7.59         4.48 o
   1  43   0          1.98         25.30         7.04 o
   1   0   1        846.01        799.26        14.13 o
   2   0   1          8.61         51.23         7.11 o
   3   0   1       4876.59       5390.02       106.70 o
   4   0   1       4719.02       5269.65       104.11 o
   5   0   1       2379.40       2552.73        58.30 o
   6   0   1        834.24        886.35        20.99 o
   7   0   1        431.53        456.11        14.29 o
   8   0   1        101.10        130.36         4.49 o
   9   0   1         45.37         62.75         3.24 o
  10   0   1         66.11         60.52         3.90 o
  11   0   1        127.18        149.18         9.38 o
  12   0   1         68.88         63.08         5.19 o
  13   0   1        119.44        152.24        10.45 o
 -13   1   1        110.05        131.66         9.86 o
 -12   1   1         15.77         15.16         3.11 o
 -11   1   1         12.68         21.95         3.44 o
 -10   1   1         40.07         45.46         3.63 o
  -9   1   1         50.80         50.28         2.99 o
  -8   1   1        199.15        225.33         6.22 o
  -7   1   1         18.32         29.20         2.40 o
  -6   1   1        183.84        212.28         9.55 o
  -5   1   1        705.15        867.11        20.18 o
  -4   1   1       1279.45       1522.53        30.36 o
  -3   1   1       2907.58       3119.72        65.87 o
  -2   1   1       6817.30       6944.51       137.98 o
  -1   1   1       3061.48       2993.26        50.83 o
   0   1   1       1271.67       1084.70        20.50 o
   1   1   1       3062.95       3018.54        48.83 o
   2   1   1       6820.89       7017.15       137.95 o
   3   1   1       2909.19       3117.58        65.48 o
   4   1   1       1280.25       1503.04        28.70 o
   5   1   1        705.55        844.33        17.47 o
   6   1   1        183.71        208.09         9.56 o
   7   1   1         18.32         32.60         2.17 o
   8   1   1        199.33        217.81         7.17 o
   9   1   1         50.80         48.50         2.77 o
  10   1   1         40.09         46.71         3.55 o
  11   1   1         12.66         16.01         3.10 o
  12   1   1         15.69         14.95         3.28 o
  13   1   1        110.21        130.43         8.69 o
 -13   2   1          1.85          7.02         2.95 o
 -12   2   1          5.94          6.29         2.38 o
 -11   2   1         64.74         58.13         4.47 o
 -10   2   1        467.90        447.66        16.67 o
  -9   2   1         67.51         52.94         3.24 o
  -8   2   1        105.08        102.19         3.71 o
  -7   2   1        518.95        523.20        13.09 o
  -6   2   1        609.82        673.86        16.20 o
  -5   2   1       1546.80       1716.92        39.53 o
  -4   2   1       1402.96       1499.88        29.93 o
  -3   2   1        351.89        396.94         8.95 o
  -2   2   1        514.69        563.12        12.38 o
  -1   2   1       2901.94       2763.65        46.98 o
   0   2   1         16.93         10.84         1.29 o
   1   2   1       2902.83       2783.48        45.10 o
   2   2   1        514.32        564.18        12.30 o
   3   2   1        351.27        393.17        12.37 o
   4   2   1       1403.24       1475.03        29.73 o
   5   2   1       1545.92       1714.40        29.75 o
   6   2   1        609.55        666.61        13.59 o
   7   2   1        519.00        524.73        12.22 o
   8   2   1        105.08        103.54         3.91 o
   9   2   1         67.63         58.71         3.39 o
  10   2   1        467.37        474.96        14.00 o
  11   2   1         64.75         64.64         5.04 o
  12   2   1          5.91          3.77         2.58 o
  13   2   1          1.85          4.39         2.89 o
 -13   3   1        210.61        216.42        11.55 o
 -12   3   1         77.00         74.21         5.87 o
 -11   3   1        130.38        128.73         9.33 o
 -10   3   1         55.06         58.81         4.35 o
  -9   3   1        172.00        190.38         6.68 o
  -8   3   1         72.05         80.73         3.63 o
  -7   3   1         47.11         52.73         2.83 o
  -6   3   1        103.60        129.87         6.19 o
  -5   3   1        168.78        197.50         5.53 o
  -4   3   1        169.42        188.53         4.70 o
  -3   3   1        325.85        325.46         8.13 o
  -2   3   1       7420.61       7556.71       148.32 o
  -1   3   1       1160.05       1057.97        18.27 o
   0   3   1       6411.26       6357.41       112.63 o
   1   3   1       1159.22       1064.84        17.52 o
   2   3   1       7421.80       7656.62       139.96 o
   3   3   1        325.14        328.99         7.09 o
   4   3   1        170.00        177.04         4.64 o
   5   3   1        168.90        196.54         4.93 o
   6   3   1        103.96        126.92         5.42 o
   7   3   1         47.00         54.15         2.53 o
   8   3   1         72.11         78.77         3.21 o
   9   3   1        172.03        191.87         6.67 o
  10   3   1         54.99         57.02         3.56 o
  11   3   1        130.54        126.81         6.74 o
  12   3   1         77.09         82.22         6.15 o
  13   3   1        210.46        223.83        19.25 o
 -13   4   1         92.46        115.66         8.04 o
 -12   4   1        137.76        132.21        13.83 o
 -11   4   1        175.28        184.89        12.25 o
 -10   4   1         25.60         30.26         3.64 o
  -9   4   1        330.52        314.12         9.16 o
  -8   4   1        283.56        281.27         7.41 o
  -7   4   1        844.51        853.13        19.18 o
  -6   4   1        565.26        596.16        13.54 o
  -5   4   1        843.99        991.00        23.13 o
  -4   4   1       1020.99       1146.63        24.37 o
  -3   4   1        285.96        294.66         7.47 o
  -2   4   1       1346.75       1355.40        23.33 o
  -1   4   1       7011.66       6797.30       119.70 o
   0   4   1       6351.56       6097.58        99.21 o
   1   4   1       7011.03       6793.16       113.88 o
   2   4   1       1345.45       1381.49        25.87 o
   3   4   1        285.99        296.93         6.50 o
   4   4   1       1020.39       1113.26        21.86 o
   5   4   1        844.27        976.96        18.25 o
   6   4   1        565.32        575.06        13.58 o
   7   4   1        844.73        837.05        19.22 o
   8   4   1        283.24        274.66         7.44 o
   9   4   1        330.82        330.30         9.92 o
  10   4   1         25.70         26.54         2.94 o
  11   4   1        175.33        183.90         8.57 o
  12   4   1        137.69        135.29         8.04 o
  13   4   1         92.44        128.40         8.23 o
 -13   5   1         19.24         37.81         8.11 o
 -12   5   1         66.19         84.14         6.05 o
 -11   5   1         19.41         27.09         4.26 o
 -10   5   1         14.30         18.20         3.12 o
  -9   5   1        370.69        369.12        12.17 o
  -8   5   1        171.83        189.94         5.44 o
  -7   5   1        408.90        392.56         9.63 o
  -6   5   1        186.86        233.28         6.01 o
  -5   5   1        101.70        106.67         3.19 o
  -4   5   1        117.52        147.39         3.88 o
  -3   5   1        253.60        255.24         6.49 o
  -2   5   1       1554.87       1522.40        26.21 o
  -1   5   1       4694.44       4444.30        78.73 o
   0   5   1         14.67         10.24         1.00 o
   1   5   1       4696.81       4465.71        74.85 o
   2   5   1       1552.72       1550.47        27.63 o
   3   5   1        253.00        249.01         4.99 o
   4   5   1        117.30        134.13         3.38 o
   5   5   1        101.91        100.71         3.67 o
   6   5   1        186.64        218.14         6.41 o
   7   5   1        408.80        391.27         9.65 o
   8   5   1        171.88        178.80         6.49 o
   9   5   1        370.43        370.80        10.39 o
  10   5   1         14.23         16.21         2.74 o
  11   5   1         19.30         18.52         3.77 o
  12   5   1         66.13         65.87         5.73 o
  13   5   1         19.20         24.93         4.38 o
 -13   6   1        156.52        173.38        10.58 o
 -12   6   1         34.30         35.61         7.28 o
 -11   6   1         68.54         69.31         8.36 o
 -10   6   1         36.84         45.40         3.69 o
  -9   6   1        335.66        342.33        11.26 o
  -8   6   1        312.45        307.46         8.79 o
  -7   6   1        266.79        247.36         7.16 o
  -6   6   1        240.06        268.53         7.28 o
  -5   6   1        127.00        142.98         3.69 o
  -4   6   1       3079.97       3182.95        68.18 o
  -3   6   1        174.84        174.35         4.81 o
  -2   6   1       1041.67        965.03        17.52 o
  -1   6   1       5500.77       5234.66        91.93 o
   0   6   1       8992.54       8841.84       132.29 o
   1   6   1       5500.36       5196.53        81.66 o
   2   6   1       1042.12        966.21        16.02 o
   3   6   1        174.88        173.58         3.68 o
   4   6   1       3078.98       3184.28        57.25 o
   5   6   1        126.86        138.06         3.73 o
   6   6   1        239.71        253.70         7.90 o
   7   6   1        266.77        248.09         6.65 o
   8   6   1        312.40        316.38         8.88 o
   9   6   1        335.39        330.82        10.34 o
  10   6   1         36.85         41.65         3.68 o
  11   6   1         68.66         69.07         4.49 o
  12   6   1         34.39         35.49         4.73 o
  13   6   1        156.60        168.70         9.93 o
 -13   7   1         15.61         17.60         4.24 o
 -12   7   1         11.64         16.07         3.97 o
 -11   7   1          8.31          2.78         2.63 o
 -10   7   1        166.40        154.80         7.46 o
  -9   7   1        407.05        404.29        13.08 o
  -8   7   1        570.81        547.89        15.60 o
  -7   7   1        379.66        388.67        10.39 o
  -6   7   1       1021.67       1097.24        25.89 o
  -5   7   1        251.46        285.33         6.58 o
  -4   7   1       1003.42       1054.58        21.14 o
  -3   7   1        501.84        505.39         9.96 o
  -2   7   1       1190.69       1108.61        22.03 o
  -1   7   1       2526.71       2426.08        39.62 o
   0   7   1       7837.25       7702.90       115.97 o
   1   7   1       2528.17       2415.98        39.47 o
   2   7   1       1190.08       1095.21        18.23 o
   3   7   1        502.06        500.99         9.48 o
   4   7   1       1002.69        997.55        19.62 o
   5   7   1        250.72        284.70         6.21 o
   6   7   1       1021.42       1064.26        24.03 o
   7   7   1        379.57        390.70         9.64 o
   8   7   1        571.07        572.51        14.58 o
   9   7   1        406.82        398.63        13.12 o
  10   7   1        166.26        167.63         6.86 o
  11   7   1          8.28          5.61         2.28 o
  12   7   1         11.69         20.32         4.01 o
  13   7   1         15.54          9.62         6.52 o
 -13   8   1          0.09         -2.60         2.60 o
 -12   8   1         67.56         71.28         9.77 o
 -11   8   1         11.10         14.87         3.51 o
 -10   8   1          1.46          4.40         2.23 o
  -9   8   1         73.98         77.45         4.22 o
  -8   8   1        103.84         95.09         4.22 o
  -7   8   1         62.13         68.02         3.38 o
  -6   8   1         86.75         95.27         3.76 o
  -5   8   1        226.20        248.65         6.25 o
  -4   8   1        303.80        318.29         7.43 o
  -3   8   1        662.72        683.26        11.58 o
  -2   8   1       1520.02       1522.04        29.13 o
  -1   8   1       4647.98       4483.95        73.45 o
   0   8   1       2450.15       2323.71        34.25 o
   1   8   1       4648.85       4537.00        73.52 o
   2   8   1       1519.90       1556.02        26.41 o
   3   8   1        662.67        681.09        14.09 o
   4   8   1        303.72        297.16         6.36 o
   5   8   1        226.10        239.32         5.06 o
   6   8   1         86.58         97.10         2.79 o
   7   8   1         62.16         73.08         3.45 o
   8   8   1        104.05        101.46         4.35 o
   9   8   1         74.11         74.26         4.23 o
  10   8   1          1.46          4.41         2.11 o
  11   8   1         11.08          8.90         2.38 o
  12   8   1         67.56         71.84         7.19 o
  13   8   1          0.09          1.01         2.90 o
 -13   9   1         10.98         11.74         3.75 o
 -12   9   1          0.32          0.69         2.85 o
 -11   9   1         37.45         40.76         4.81 o
 -10   9   1         67.73         65.06         5.42 o
  -9   9   1          3.65          9.31         2.22 o
  -8   9   1         97.05         89.84         4.11 o
  -7   9   1        194.27        212.30         6.83 o
  -6   9   1        299.48        297.34         8.89 o
  -5   9   1        800.38        824.72        18.36 o
  -4   9   1         82.48         83.01         2.60 o
  -3   9   1        441.15        471.40         8.53 o
  -2   9   1        364.75        335.31         6.91 o
  -1   9   1       5563.52       5462.61        92.63 o
   0   9   1         37.29         30.76         1.07 o
   1   9   1       5562.51       5536.40        89.14 o
   2   9   1        365.57        345.49         6.06 o
   3   9   1        440.12        470.38        10.01 o
   4   9   1         82.59         82.16         2.36 o
   5   9   1        800.33        809.14        15.11 o
   6   9   1        299.91        299.23         7.25 o
   7   9   1        194.44        200.71         6.75 o
   8   9   1         97.24         92.78         5.29 o
   9   9   1          3.67          6.73         2.27 o
  10   9   1         67.77         73.83         4.45 o
  11   9   1         37.49         43.99         3.95 o
  12   9   1          0.33          1.95         2.63 o
  13   9   1         10.99         14.17         3.86 o
 -13  10   1         10.11         10.78         3.46 o
 -12  10   1         26.22         27.25         4.67 o
 -11  10   1         39.29         40.17         6.18 o
 -10  10   1         87.70         89.21         6.56 o
  -9  10   1         77.89         81.86         4.46 o
  -8  10   1        479.12        453.48        14.38 o
  -7  10   1         56.91         57.13         3.21 o
  -6  10   1         93.22         93.61         3.82 o
  -5  10   1        260.70        263.90         6.51 o
  -4  10   1        212.63        219.69         5.41 o
  -3  10   1        402.88        396.58         7.97 o
  -2  10   1        446.06        418.47         8.44 o
  -1  10   1        149.68        142.86         2.98 o
   0  10   1        336.90        297.92         5.13 o
   1  10   1        150.01        142.20         3.02 o
   2  10   1        446.37        434.75         7.79 o
   3  10   1        403.21        409.08         8.66 o
   4  10   1        212.64        212.22         5.02 o
   5  10   1        260.92        266.84         5.48 o
   6  10   1         93.29         84.72         2.74 o
   7  10   1         56.90         60.10         2.81 o
   8  10   1        479.19        460.37        13.21 o
   9  10   1         78.06         84.63         4.74 o
  10  10   1         87.80         88.02         5.42 o
  11  10   1         39.29         43.29         4.88 o
  12  10   1         26.27         25.35         4.05 o
  13  10   1         10.09          3.49         3.32 o
 -13  11   1          2.98          1.66         3.23 o
 -12  11   1         10.39          6.34         5.06 o
 -11  11   1         57.06         57.40         4.73 o
 -10  11   1         11.22         11.29         2.88 o
  -9  11   1         19.01         22.91         2.96 o
  -8  11   1         74.02         68.76         4.04 o
  -7  11   1        274.50        263.82         8.38 o
  -6  11   1        144.55        147.10         5.06 o
  -5  11   1        436.02        398.01         8.68 o
  -4  11   1        187.39        206.43         4.07 o
  -3  11   1        137.73        135.60         3.58 o
  -2  11   1        594.36        589.15        11.66 o
  -1  11   1       1107.91       1057.41        17.48 o
   0  11   1        969.17        935.04        15.02 o
   1  11   1       1106.82       1063.78        17.70 o
   2  11   1        595.33        614.20        11.92 o
   3  11   1        137.71        131.57         2.97 o
   4  11   1        187.76        201.80         5.23 o
   5  11   1        436.39        395.55         8.81 o
   6  11   1        144.40        135.14         3.82 o
   7  11   1        274.91        272.95         7.55 o
   8  11   1         73.93         68.22         4.01 o
   9  11   1         19.07         22.74         2.50 o
  10  11   1         11.23         16.23         2.95 o
  11  11   1         56.92         63.39         4.56 o
  12  11   1         10.35          6.11         2.61 o
  13  11   1          2.98         -1.35         3.13 o
 -13  12   1          4.03          2.23         4.91 o
 -12  12   1         33.36         30.60         4.92 o
 -11  12   1         16.40         17.45         3.34 o
 -10  12   1         32.19         41.44         4.50 o
  -9  12   1          5.31         10.38         2.41 o
  -8  12   1         48.50         45.66         3.42 o
  -7  12   1         16.78         24.01         3.17 o
  -6  12   1        260.10        260.71         7.89 o
  -5  12   1        106.97        103.74         3.13 o
  -4  12   1        579.73        600.52        11.96 o
  -3  12   1        395.04        394.72         8.51 o
  -2  12   1        979.61        988.45        18.88 o
  -1  12   1        174.38        170.47         4.16 o
   0  12   1         99.41         83.39         1.95 o
   1  12   1        174.56        165.18         3.40 o
   2  12   1        979.45        995.08        18.22 o
   3  12   1        395.28        397.19         7.10 o
   4  12   1        580.37        600.39        13.44 o
   5  12   1        107.02        103.93         3.07 o
   6  12   1        260.15        248.65         8.21 o
   7  12   1         16.74         14.82         1.92 o
   8  12   1         48.54         44.70         3.01 o
   9  12   1          5.32          6.15         1.82 o
  10  12   1         32.30         37.20         3.14 o
  11  12   1         16.37         23.81         2.76 o
  12  12   1         33.34         31.34         3.69 o
  13  12   1          4.03         -0.28         3.58 o
 -13  13   1          8.58         13.90         8.64 o
 -12  13   1        101.96        102.11        14.55 o
 -11  13   1         12.37          6.82         4.77 o
 -10  13   1         68.77         64.99         4.84 o
  -9  13   1         14.88         15.60         2.61 o
  -8  13   1         63.55         67.05         4.53 o
  -7  13   1        179.67        160.41         5.68 o
  -6  13   1         84.94         88.84         3.78 o
  -5  13   1        253.56        247.48         6.83 o
  -4  13   1        160.62        150.67         4.36 o
  -3  13   1        253.27        265.32         6.49 o
  -2  13   1        574.51        590.06        11.64 o
  -1  13   1        840.69        837.91        13.97 o
   0  13   1        630.79        608.12        10.04 o
   1  13   1        840.67        829.76        14.69 o
   2  13   1        575.05        599.22        10.73 o
   3  13   1        253.98        269.50         5.09 o
   4  13   1        160.44        143.46         4.68 o
   5  13   1        253.18        253.49         6.02 o
   6  13   1         85.04         89.63         3.20 o
   7  13   1        179.17        167.53         4.86 o
   8  13   1         63.64         65.33         3.51 o
   9  13   1         14.86         16.68         2.41 o
  10  13   1         68.93         65.22         3.80 o
  11  13   1         12.34         15.77         2.60 o
  12  13   1        102.01        103.61         9.65 o
  13  13   1          8.62         25.18         9.77 o
 -12  14   1         29.60         34.26         5.30 o
 -11  14   1         26.77         30.13         3.96 o
 -10  14   1        101.30        100.05         5.61 o
  -9  14   1         22.07         25.93         3.35 o
  -8  14   1        164.04        164.74         5.99 o
  -7  14   1        191.20        186.93         8.77 o
  -6  14   1        106.64        118.87         4.58 o
  -5  14   1         49.01         43.97         2.50 o
  -4  14   1        500.86        461.90        11.04 o
  -3  14   1        220.28        208.37         5.53 o
  -2  14   1         16.65         20.26         1.80 o
  -1  14   1         86.55         80.17         2.05 o
   0  14   1        235.43        220.73         5.19 o
   1  14   1         86.41         76.41         2.32 o
   2  14   1         16.69         17.46         1.22 o
   3  14   1        220.27        226.81         4.35 o
   4  14   1        501.22        470.31        10.20 o
   5  14   1         48.92         48.11         2.08 o
   6  14   1        106.75        121.66         3.90 o
   7  14   1        191.34        181.71         5.29 o
   8  14   1        164.24        173.14         6.10 o
   9  14   1         22.02         22.92         3.00 o
  10  14   1        101.23         97.74         4.58 o
  11  14   1         26.79         27.98         2.90 o
  12  14   1         29.65         31.62         3.20 o
 -12  15   1         62.91         59.35         7.05 o
 -11  15   1         21.60         25.38         3.85 o
 -10  15   1        149.13        142.93         6.68 o
  -9  15   1         19.66         17.27         2.97 o
  -8  15   1        245.23        242.43         9.42 o
  -7  15   1        369.38        383.19        15.96 o
  -6  15   1        485.81        461.94        14.00 o
  -5  15   1         66.97         57.41         2.31 o
  -4  15   1         52.56         54.51         2.42 o
  -3  15   1        659.21        638.57        14.61 o
  -2  15   1        746.79        798.55        14.97 o
  -1  15   1       1761.97       1735.65        28.58 o
   0  15   1       1704.29       1703.78        28.06 o
   1  15   1       1762.59       1755.28        27.70 o
   2  15   1        748.12        823.84        14.46 o
   3  15   1        659.39        673.90        11.06 o
   4  15   1         52.68         51.08         1.98 o
   5  15   1         67.09         57.36         2.58 o
   6  15   1        486.58        474.89        11.26 o
   7  15   1        369.84        358.15         9.15 o
   8  15   1        245.60        249.25        10.68 o
   9  15   1         19.74         16.67         2.54 o
  10  15   1        149.13        143.68         5.87 o
  11  15   1         21.60         21.90         2.91 o
  12  15   1         63.02         65.00         4.27 o
 -12  16   1          0.40          1.30         2.52 o
 -11  16   1        178.67        180.01         8.85 o
 -10  16   1         29.29         38.50         3.45 o
  -9  16   1         66.74         56.10         3.67 o
  -8  16   1        168.47        163.59         6.08 o
  -7  16   1        334.81        338.34         9.94 o
  -6  16   1         61.95         70.49         3.79 o
  -5  16   1        377.00        360.35         9.40 o
  -4  16   1        377.17        374.23         9.54 o
  -3  16   1        677.38        656.37        13.91 o
  -2  16   1        192.64        207.94         4.30 o
  -1  16   1         57.31         72.49         1.99 o
   0  16   1        197.10        175.62         3.50 o
   1  16   1         57.37         66.87         1.90 o
   2  16   1        192.60        205.43         4.18 o
   3  16   1        677.00        670.73        12.11 o
   4  16   1        376.78        378.96         7.63 o
   5  16   1        376.75        356.03        10.47 o
   6  16   1         61.92         64.95         2.93 o
   7  16   1        334.79        323.07         9.09 o
   8  16   1        168.45        166.43         6.19 o
   9  16   1         66.92         62.11         4.20 o
  10  16   1         29.37         30.19         3.23 o
  11  16   1        178.56        185.10         7.52 o
  12  16   1          0.40          1.83         2.25 o
 -12  17   1         15.81         11.97         3.67 o
 -11  17   1         19.94         24.63         3.99 o
 -10  17   1         62.52         59.24         3.76 o
  -9  17   1          7.10         10.60         2.32 o
  -8  17   1        165.96        161.46         7.24 o
  -7  17   1        736.68        706.62        18.99 o
  -6  17   1        412.71        380.75        14.48 o
  -5  17   1        348.02        313.27         8.37 o
  -4  17   1        184.09        181.99         5.38 o
  -3  17   1        338.20        340.88         7.65 o
  -2  17   1         91.27         73.35         2.15 o
  -1  17   1        135.23        160.49         3.43 o
   0  17   1          9.67         17.03         1.13 o
   1  17   1        135.27        160.95         3.35 o
   2  17   1         91.68         74.91         2.24 o
   3  17   1        338.18        332.80         6.97 o
   4  17   1        184.40        189.51         4.98 o
   5  17   1        348.24        325.06         8.17 o
   6  17   1        413.45        382.26         9.48 o
   7  17   1        736.88        701.01        18.68 o
   8  17   1        166.35        164.68         6.62 o
   9  17   1          7.10          9.62         2.29 o
  10  17   1         62.62         55.98         4.03 o
  11  17   1         19.97         19.85         3.08 o
  12  17   1         15.70         12.87         2.86 o
 -12  18   1         76.38         72.14         6.73 o
 -11  18   1         56.57         59.12         5.95 o
 -10  18   1          0.80          2.43         2.02 o
  -9  18   1         99.20         90.79         4.63 o
  -8  18   1        403.18        389.47        11.50 o
  -7  18   1        346.29        331.70        10.93 o
  -6  18   1         19.27         27.04         3.91 o
  -5  18   1        143.59        146.36         4.61 o
  -4  18   1         42.52         39.23         2.38 o
  -3  18   1         56.99         51.11         2.21 o
  -2  18   1         51.59         47.22         1.96 o
  -1  18   1        640.27        689.50        11.91 o
   0  18   1          2.72          2.72         0.83 o
   1  18   1        640.10        691.11        11.96 o
   2  18   1         51.65         43.73         1.68 o
   3  18   1         56.99         50.80         2.13 o
   4  18   1         42.56         42.35         2.00 o
   5  18   1        143.81        137.17         4.45 o
   6  18   1         19.31         29.82         2.61 o
   7  18   1        346.57        335.10         9.30 o
   8  18   1        403.26        377.99        11.56 o
   9  18   1         99.21         92.65         4.76 o
  10  18   1          0.80          1.50         2.00 o
  11  18   1         56.48         58.08         4.37 o
  12  18   1         76.40         75.19         4.84 o
 -12  19   1         25.47         30.61         5.54 o
 -11  19   1        112.64        128.53        10.56 o
 -10  19   1         25.12         27.35         3.09 o
  -9  19   1         21.36         26.49         3.59 o
  -8  19   1        235.80        222.25         8.88 o
  -7  19   1        769.07        733.35        28.17 o
  -6  19   1        382.35        360.70        11.58 o
  -5  19   1        100.26         94.96         3.62 o
  -4  19   1        217.76        208.11         6.70 o
  -3  19   1        199.55        191.15         5.00 o
  -2  19   1        385.33        363.18         7.83 o
  -1  19   1        102.50        106.79         2.68 o
   0  19   1        162.73        161.37         3.41 o
   1  19   1        102.69        108.72         2.75 o
   2  19   1        384.84        370.90         6.93 o
   3  19   1        199.57        200.18         5.14 o
   4  19   1        217.82        216.29         6.63 o
   5  19   1        100.24         90.20         3.53 o
   6  19   1        381.59        360.45         9.22 o
   7  19   1        769.27        736.02        19.61 o
   8  19   1        235.13        226.04         9.44 o
   9  19   1         21.36         27.31         3.43 o
  10  19   1         25.01         23.97         3.49 o
  11  19   1        112.45        117.31         6.13 o
  12  19   1         25.50         24.16         3.80 o
 -12  20   1         38.71         30.05         6.89 o
 -11  20   1        231.17        238.36        14.03 o
 -10  20   1         46.20         47.14         3.89 o
  -9  20   1         27.22         29.28         3.24 o
  -8  20   1        258.16        248.00         8.40 o
  -7  20   1        125.40        125.13         5.79 o
  -6  20   1         60.17         63.50         3.42 o
  -5  20   1        279.61        258.87         7.27 o
  -4  20   1         38.11         36.40         2.61 o
  -3  20   1        633.40        576.98        12.65 o
  -2  20   1         42.95         37.13         1.86 o
  -1  20   1        227.76        216.11         4.95 o
   0  20   1          1.04          0.87         0.80 o
   1  20   1        228.10        213.57         4.49 o
   2  20   1         42.87         39.62         1.74 o
   3  20   1        633.82        595.08        12.15 o
   4  20   1         37.92         37.63         2.24 o
   5  20   1        279.79        254.76         6.99 o
   6  20   1         59.97         62.40         3.12 o
   7  20   1        125.43        130.13         4.89 o
   8  20   1        258.03        245.22         9.28 o
   9  20   1         27.10         23.46         3.26 o
  10  20   1         46.15         48.80         6.91 o
  11  20   1        231.35        232.25         9.29 o
  12  20   1         38.69         29.34         5.70 o
 -11  21   1        116.52        134.55         7.14 o
 -10  21   1          2.21          0.49         2.01 o
  -9  21   1        146.26        151.87         6.26 o
  -8  21   1        163.09        163.21         6.42 o
  -7  21   1        107.48        111.07         7.02 o
  -6  21   1        769.63        714.18        19.17 o
  -5  21   1         41.40         41.20         3.01 o
  -4  21   1         35.78         36.32         2.58 o
  -3  21   1        234.20        242.35         7.77 o
  -2  21   1         27.78         26.72         1.97 o
  -1  21   1        638.43        616.83        11.31 o
   0  21   1          0.26          0.76         0.86 o
   1  21   1        638.16        605.40        10.90 o
   2  21   1         27.75         23.05         1.67 o
   3  21   1        233.66        245.43         5.83 o
   4  21   1         35.49         38.11         2.25 o
   5  21   1         41.52         43.25         2.66 o
   6  21   1        768.56        733.37        18.10 o
   7  21   1        107.38        109.97         4.53 o
   8  21   1        162.90        157.98         6.13 o
   9  21   1        146.08        145.07         6.67 o
  10  21   1          2.22          1.65         2.39 o
  11  21   1        116.30        128.01         8.08 o
 -11  22   1        129.18        138.88         9.89 o
 -10  22   1          8.23          6.57         2.46 o
  -9  22   1          0.91          4.35         2.14 o
  -8  22   1        371.13        352.35        13.19 o
  -7  22   1         31.29         37.54         3.11 o
  -6  22   1        116.09        130.82         4.71 o
  -5  22   1         97.32         93.08         4.26 o
  -4  22   1        245.64        244.86         7.19 o
  -3  22   1        512.75        487.57        12.34 o
  -2  22   1         25.43         26.13         2.01 o
  -1  22   1        178.77        181.13         4.68 o
   0  22   1        202.63        193.28         4.41 o
   1  22   1        178.51        187.80         4.14 o
   2  22   1         25.42         26.39         1.92 o
   3  22   1        512.57        492.11        11.44 o
   4  22   1        245.72        248.34         6.38 o
   5  22   1         97.28         91.78         3.40 o
   6  22   1        116.11        130.60         4.98 o
   7  22   1         31.25         36.26         3.23 o
   8  22   1        370.60        355.17        10.82 o
   9  22   1          0.92          2.78         2.35 o
  10  22   1          8.20          6.66         2.57 o
  11  22   1        129.17        128.31         7.46 o
 -11  23   1         25.93         21.85         3.29 o
 -10  23   1         97.20        101.69         5.33 o
  -9  23   1          4.19          2.42         2.15 o
  -8  23   1        494.37        460.28        14.01 o
  -7  23   1        183.49        179.66         6.50 o
  -6  23   1        474.65        455.37        12.00 o
  -5  23   1        285.70        280.42         8.97 o
  -4  23   1        483.13        481.99        12.33 o
  -3  23   1        386.19        396.35        10.24 o
  -2  23   1        385.13        374.89         8.85 o
  -1  23   1        661.64        666.69        13.63 o
   0  23   1        143.55        147.24         3.72 o
   1  23   1        661.52        666.44        11.92 o
   2  23   1        384.74        390.71         8.64 o
   3  23   1        385.53        374.16         9.04 o
   4  23   1        483.31        474.77        10.97 o
   5  23   1        285.39        299.60         7.42 o
   6  23   1        474.35        464.19        12.33 o
   7  23   1        183.46        184.12         6.76 o
   8  23   1        494.12        478.18        13.69 o
   9  23   1          4.24          1.05         2.28 o
  10  23   1         97.22         94.91         5.75 o
  11  23   1         26.02         26.74         3.77 o
 -11  24   1        142.06        129.14         6.28 o
 -10  24   1         22.23         21.71         3.29 o
  -9  24   1         71.44         69.98         4.47 o
  -8  24   1        121.07        104.49         6.62 o
  -7  24   1         40.13         45.03         3.41 o
  -6  24   1         23.07         21.94         2.47 o
  -5  24   1         52.35         52.74         3.49 o
  -4  24   1        204.53        198.73         6.28 o
  -3  24   1        118.65        139.09         4.93 o
  -2  24   1        158.21        160.82         4.68 o
  -1  24   1         95.26         94.13         3.39 o
   0  24   1        287.54        259.79         5.89 o
   1  24   1         95.17         96.83         2.94 o
   2  24   1        158.16        159.45         4.43 o
   3  24   1        118.66        132.67         4.27 o
   4  24   1        204.15        196.66         5.51 o
   5  24   1         52.28         52.25         2.73 o
   6  24   1         23.09         20.23         2.67 o
   7  24   1         40.06         44.15         3.64 o
   8  24   1        121.26        123.11         5.28 o
   9  24   1         71.47         71.28         5.47 o
  10  24   1         22.26         19.97         3.57 o
  11  24   1        142.15        129.43         6.82 o
 -11  25   1         32.61         34.97         4.68 o
 -10  25   1         32.84         40.68         4.20 o
  -9  25   1        143.98        132.20         6.15 o
  -8  25   1          2.36          1.12         2.35 o
  -7  25   1        458.10        439.52        12.84 o
  -6  25   1        213.00        199.18         8.99 o
  -5  25   1        602.72        565.87        14.77 o
  -4  25   1         78.81         74.81         4.02 o
  -3  25   1        244.04        248.50         7.37 o
  -2  25   1        196.11        215.95         6.17 o
  -1  25   1        201.57        193.05         5.78 o
   0  25   1          2.85          5.38         1.45 o
   1  25   1        201.52        198.66         4.98 o
   2  25   1        195.59        205.88         5.42 o
   3  25   1        243.97        245.36         6.53 o
   4  25   1         78.93         68.44         3.11 o
   5  25   1        602.95        560.37        15.73 o
   6  25   1        213.06        204.62        12.32 o
   7  25   1        458.25        438.16        15.18 o
   8  25   1          2.35          4.12         2.04 o
   9  25   1        143.92        132.77         6.98 o
  10  25   1         32.94         34.99         4.40 o
  11  25   1         32.67         28.02         4.77 o
 -10  26   1         33.87         32.74         3.98 o
  -9  26   1         74.20         78.08         4.87 o
  -8  26   1         68.38         73.93         4.97 o
  -7  26   1         69.98         69.02         3.81 o
  -6  26   1         77.66         69.44         4.09 o
  -5  26   1        532.61        519.08        13.47 o
  -4  26   1        301.59        301.41         9.42 o
  -3  26   1        560.72        536.87        13.89 o
  -2  26   1        165.61        172.16         5.93 o
  -1  26   1        200.72        187.17         5.72 o
   0  26   1         14.58          7.75         1.71 o
   1  26   1        200.61        186.66         5.09 o
   2  26   1        165.69        167.12         5.32 o
   3  26   1        560.43        548.88        12.43 o
   4  26   1        301.72        293.09         7.59 o
   5  26   1        532.34        515.87        13.54 o
   6  26   1         77.61         66.77         4.13 o
   7  26   1         69.83         73.70         4.32 o
   8  26   1         68.44         71.51         5.29 o
   9  26   1         73.99         72.32         5.19 o
  10  26   1         33.88         36.07         4.40 o
 -10  27   1         21.53         23.16         3.68 o
  -9  27   1         11.26          8.94         2.84 o
  -8  27   1         26.73         30.33         3.83 o
  -7  27   1          6.94          2.76         1.91 o
  -6  27   1         95.64         94.63         4.33 o
  -5  27   1         42.81         42.87         3.30 o
  -4  27   1         11.60         13.65         2.53 o
  -3  27   1         59.58         69.50         3.95 o
  -2  27   1         15.26         15.70         2.23 o
  -1  27   1        777.40        809.80        18.41 o
   0  27   1         13.10         18.44         2.09 o
   1  27   1        778.04        783.49        18.54 o
   2  27   1         15.15         13.86         2.10 o
   3  27   1         59.94         60.09         3.04 o
   4  27   1         11.63         13.44         2.09 o
   5  27   1         42.66         42.63         3.21 o
   6  27   1         95.34         96.14         4.87 o
   7  27   1          6.85          3.90         2.30 o
   8  27   1         26.59         19.42         2.90 o
   9  27   1         11.26          6.36         2.97 o
  10  27   1         21.49         19.16         3.60 o
 -10  28   1          6.08          4.15         2.63 o
  -9  28   1         75.41         72.64         4.96 o
  -8  28   1         58.39         61.47         5.14 o
  -7  28   1         52.76         46.03         3.11 o
  -6  28   1        120.81        103.98         5.03 o
  -5  28   1         46.49         51.86         3.68 o
  -4  28   1        113.90        108.61         5.04 o
  -3  28   1         37.40         43.66         4.07 o
  -2  28   1         62.43         65.57         3.92 o
  -1  28   1        891.45        912.36        20.57 o
   0  28   1        262.18        260.27         7.41 o
   1  28   1        891.25        883.71        22.17 o
   2  28   1         62.46         59.32         3.24 o
   3  28   1         37.39         44.16         3.26 o
   4  28   1        113.80        105.55         4.23 o
   5  28   1         46.54         52.40         6.04 o
   6  28   1        121.02        103.89         5.10 o
   7  28   1         52.70         50.85         3.95 o
   8  28   1         58.29         53.65         4.43 o
   9  28   1         75.31         76.10         8.74 o
  10  28   1          6.05          3.44         2.83 o
 -10  29   1         14.44         12.47         3.88 o
  -9  29   1         84.87         86.08         5.40 o
  -8  29   1        116.81        129.29         8.38 o
  -7  29   1          8.16          9.30         2.24 o
  -6  29   1         18.33         18.24         2.56 o
  -5  29   1        110.66        120.50         5.86 o
  -4  29   1         78.91         86.54         4.65 o
  -3  29   1        430.28        430.06        14.07 o
  -2  29   1         48.17         53.94         3.85 o
  -1  29   1        683.54        729.86        16.88 o
   0  29   1        417.71        466.82        15.88 o
   1  29   1        683.12        701.62        18.51 o
   2  29   1         48.17         53.77         3.69 o
   3  29   1        430.07        430.47        12.11 o
   4  29   1         79.00         77.54         3.97 o
   5  29   1        110.68        120.45         5.10 o
   6  29   1         18.48         14.80         2.81 o
   7  29   1          8.13          8.89         2.52 o
   8  29   1        116.93        126.11         5.85 o
   9  29   1         85.02         83.56         5.82 o
  10  29   1         14.47          6.80         3.43 o
  -9  30   1        102.33        107.80         5.92 o
  -8  30   1         90.13         99.92         8.42 o
  -7  30   1         83.69         79.80         4.07 o
  -6  30   1         86.04         77.34         4.03 o
  -5  30   1         89.98         91.28         4.86 o
  -4  30   1        138.47        148.45         6.28 o
  -3  30   1        189.26        193.89         7.98 o
  -2  30   1         70.31         61.90         4.46 o
  -1  30   1        125.69        166.76         5.62 o
   0  30   1        700.44        735.99        18.77 o
   1  30   1        125.64        157.55         6.40 o
   2  30   1         70.32         69.94         4.81 o
   3  30   1        189.39        194.10         6.58 o
   4  30   1        138.79        148.35         5.56 o
   5  30   1         90.01         88.69         4.30 o
   6  30   1         86.23         83.80         5.13 o
   7  30   1         83.61         81.89         4.70 o
   8  30   1         90.20        100.22         5.29 o
   9  30   1        102.33         91.82         6.89 o
  -9  31   1         46.48         53.70         6.63 o
  -8  31   1        119.88        129.73         6.82 o
  -7  31   1        165.86        159.66         6.01 o
  -6  31   1         99.44         90.51         4.46 o
  -5  31   1         19.77         24.36         3.16 o
  -4  31   1        134.59        143.36         6.15 o
  -3  31   1         64.43         71.66         4.45 o
  -2  31   1         75.29         68.29         5.70 o
  -1  31   1        290.41        317.69         9.44 o
   0  31   1         34.77         45.64         3.42 o
   1  31   1        290.15        308.70        17.60 o
   2  31   1         75.49         68.82         4.51 o
   3  31   1         64.50         65.42         4.62 o
   4  31   1        134.73        134.56         5.84 o
   5  31   1         19.81         22.10         3.00 o
   6  31   1         99.66         94.39         6.15 o
   7  31   1        166.04        166.41         6.85 o
   8  31   1        119.81        120.39         8.00 o
   9  31   1         46.48         53.50         5.85 o
  -9  32   1          8.97         12.63         3.77 o
  -8  32   1         70.19         64.48         5.29 o
  -7  32   1         91.72         90.20         4.80 o
  -6  32   1         20.97         21.25         3.08 o
  -5  32   1         30.18         33.23         3.58 o
  -4  32   1         27.72         34.65         4.38 o
  -3  32   1         55.73         51.20         4.21 o
  -2  32   1        137.60        142.25         6.79 o
  -1  32   1        244.71        274.92        14.59 o
   0  32   1         21.78         45.79         3.81 o
   1  32   1        244.82        268.45        21.59 o
   2  32   1        137.74        133.98         6.48 o
   3  32   1         55.69         53.94         4.33 o
   4  32   1         27.64         23.75         3.12 o
   5  32   1         30.27         31.56         3.40 o
   6  32   1         20.95         19.51         2.80 o
   7  32   1         91.72         96.52         5.21 o
   8  32   1         70.27         67.31         5.23 o
   9  32   1          8.98         15.05         3.58 o
  -8  33   1         19.48         25.28         4.03 o
  -7  33   1         20.95         20.50         3.92 o
  -6  33   1         27.07         27.17         4.59 o
  -5  33   1         16.68         13.57         2.90 o
  -4  33   1         10.28          4.35         2.56 o
  -3  33   1         64.39         67.12         4.45 o
  -2  33   1        107.47        136.03         6.71 o
  -1  33   1        203.30        210.75         9.09 o
   0  33   1        156.07        171.75        13.11 o
   1  33   1        203.40        202.48        11.15 o
   2  33   1        107.58        118.32         7.74 o
   3  33   1         64.38         58.18         4.51 o
   4  33   1         10.19          7.37         3.05 o
   5  33   1         16.62         18.16         2.94 o
   6  33   1         27.10         28.62         3.21 o
   7  33   1         21.01         16.17         3.23 o
   8  33   1         19.43         21.45         3.37 o
  -8  34   1         70.49         77.28         6.60 o
  -7  34   1         33.05         27.47         3.43 o
  -6  34   1          1.21          2.32         2.31 o
  -5  34   1         42.13         37.54         3.86 o
  -4  34   1         68.59         56.84         5.00 o
  -3  34   1         23.96         33.10         3.89 o
  -2  34   1         26.54         40.04         4.50 o
  -1  34   1          3.74          3.41         2.51 o
   0  34   1        156.44        160.91         9.81 o
   1  34   1          3.75          0.61         3.69 o
   2  34   1         26.57         35.25         4.02 o
   3  34   1         23.89         20.34         3.50 o
   4  34   1         68.54         60.18         5.18 o
   5  34   1         42.10         37.88         4.27 o
   6  34   1          1.20          0.19         2.08 o
   7  34   1         33.01         22.94         3.82 o
   8  34   1         70.46         70.66         5.11 o
  -7  35   1         13.71         12.61         3.16 o
  -6  35   1          7.37          5.36         2.56 o
  -5  35   1         79.04         84.80         4.91 o
  -4  35   1         66.05         73.90         4.69 o
  -3  35   1         19.13         18.11         3.57 o
  -2  35   1         95.22         97.04         6.03 o
  -1  35   1         26.47         37.62         4.68 o
   0  35   1        136.53        142.65         9.10 o
   1  35   1         26.39         22.18         5.00 o
   2  35   1         95.41        109.45        12.37 o
   3  35   1         19.18         17.15         3.76 o
   4  35   1         65.99         71.36         5.52 o
   5  35   1         79.05         84.86         6.40 o
   6  35   1          7.38          3.93         2.37 o
   7  35   1         13.70          8.55         3.20 o
  -7  36   1          5.47          4.46         2.56 o
  -6  36   1         47.24         43.66         4.29 o
  -5  36   1         23.22         28.78         3.59 o
  -4  36   1          2.11          1.78         2.39 o
  -3  36   1         16.20         20.56         3.49 o
  -2  36   1         35.07         49.97         5.44 o
  -1  36   1          7.26         11.83         3.99 o
   0  36   1          3.36          4.64         5.19 o
   1  36   1          7.25         11.08         4.22 o
   2  36   1         35.04         43.78         5.88 o
   3  36   1         16.17         15.67         3.42 o
   4  36   1          2.11         -1.45         2.54 o
   5  36   1         23.14         19.85         4.04 o
   6  36   1         47.29         40.79         4.70 o
   7  36   1          5.46          6.82         2.96 o
  -6  37   1         32.37         35.18         5.13 o
  -5  37   1         24.04         22.52         3.50 o
  -4  37   1         70.48         77.71         5.39 o
  -3  37   1         14.10         15.86         3.82 o
  -2  37   1          4.62          4.35         4.18 o
  -1  37   1         62.58         73.40        14.64 o
   0  37   1          2.57         -2.07         4.06 o
   1  37   1         62.42         58.58         9.73 o
   2  37   1          4.62         11.27         4.05 o
   3  37   1         14.15         10.20         3.65 o
   4  37   1         70.47         61.53         5.61 o
   5  37   1         24.09         23.18         4.33 o
   6  37   1         32.40         39.31         8.36 o
  -6  38   1          2.27         -0.30         2.48 o
  -5  38   1          1.44          0.22         2.46 o
  -4  38   1         56.12         62.27         5.82 o
  -3  38   1          4.17          8.55         4.23 o
  -2  38   1          1.00          1.18         3.40 o
  -1  38   1         17.92         26.77         5.33 o
   0  38   1          0.18         -1.76         4.15 o
   1  38   1         17.94         23.62         4.88 o
   2  38   1          0.99         -0.62         3.60 o
   3  38   1          4.16          6.66         3.08 o
   4  38   1         56.28         61.61         5.31 o
   5  38   1          1.43         -1.25         4.10 o
   6  38   1          2.29          5.44         2.93 o
  -5  39   1         38.85         53.28         5.32 o
  -4  39   1         71.70         90.53         6.58 o
  -3  39   1         25.23         37.71         6.00 o
  -2  39   1         63.12         79.70         7.46 o
  -1  39   1         32.33         39.27        15.41 o
   0  39   1         82.74         72.40         8.61 o
   1  39   1         32.16         33.67         5.83 o
   2  39   1         63.09         73.61         8.72 o
   3  39   1         25.08         30.55         5.32 o
   4  39   1         71.89         90.18         6.32 o
   5  39   1         38.68         40.65         4.85 o
  -4  40   1         69.10        100.43         7.70 o
  -3  40   1          3.54          7.72         3.50 o
  -2  40   1         93.57        134.20         9.29 o
  -1  40   1         56.79         55.18         8.64 o
   0  40   1          1.46          1.45         4.64 o
   1  40   1         56.81         68.76        17.09 o
   2  40   1         93.57        124.61        12.21 o
   3  40   1          3.52          7.27         4.13 o
   4  40   1         69.10         93.76         7.82 o
  -3  41   1         24.03         37.41         5.13 o
  -2  41   1         28.38         30.21         6.07 o
  -1  41   1         38.49         25.55        10.52 o
   0  41   1          2.52         18.36         7.70 o
   1  41   1         38.63         54.28        15.41 o
   2  41   1         28.32         33.82         7.17 o
   3  41   1         23.90         25.67        12.07 o
  -2  42   1         45.87         62.44         7.32 o
  -1  42   1        140.89        152.94        18.79 o
   0  42   1        299.76        418.50        73.46 o
   1  42   1        140.79        165.50        20.86 o
   2  42   1         45.83         53.08         9.10 o
   0   0   2        752.36        760.05        17.43 o
   1   0   2        448.04        432.54         7.92 o
   2   0   2        448.33        470.80         8.20 o
   3   0   2        301.50        323.16         6.51 o
   4   0   2       1126.26       1107.12        21.36 o
   5   0   2        342.43        388.53        10.20 o
   6   0   2        142.28        155.83         5.17 o
   7   0   2         83.72         74.05         2.98 o
   8   0   2        762.14        858.76        22.95 o
   9   0   2         47.37         62.24         3.53 o
  10   0   2        609.69        627.02        17.93 o
  11   0   2        294.57        271.11        14.98 o
  12   0   2        118.77        141.84        10.77 o
  13   0   2          5.53          2.91         3.87 o
 -13   1   2         29.76         41.94         7.22 o
 -12   1   2         33.48         45.37         6.48 o
 -11   1   2         13.90         22.77         3.69 o
 -10   1   2        222.35        235.02         7.82 o
  -9   1   2        102.14        122.66         5.19 o
  -8   1   2       2027.52       1990.59        49.95 o
  -7   1   2         63.06         64.11         2.74 o
  -6   1   2        656.12        675.03        15.23 o
  -5   1   2       1340.00       1365.68        29.81 o
  -4   1   2         29.64         50.85         2.06 o
  -3   1   2        615.72        627.14        13.84 o
  -2   1   2         21.20         21.55         1.37 o
  -1   1   2        387.26        409.67         7.54 o
   0   1   2        890.19        873.53        14.63 o
   1   1   2        387.78        411.96         7.55 o
   2   1   2         21.11         20.51         1.39 o
   3   1   2        615.50        629.12        11.73 o
   4   1   2         29.64         52.58         2.93 o
   5   1   2       1339.30       1372.78        28.02 o
   6   1   2        655.58        659.68        15.15 o
   7   1   2         62.82         63.24         2.73 o
   8   1   2       2026.97       1966.60        49.84 o
   9   1   2        102.09        112.87         4.77 o
  10   1   2        222.33        237.72         8.42 o
  11   1   2         13.97         25.63         3.52 o
  12   1   2         33.43         41.48         7.00 o
  13   1   2         29.70         52.96         7.05 o
 -13   2   2         88.70        118.35        10.01 o
 -12   2   2         92.73         96.17         8.62 o
 -11   2   2         68.10         67.81         5.05 o
 -10   2   2        443.13        446.35        14.95 o
  -9   2   2        478.03        458.80        13.58 o
  -8   2   2        537.44        573.27        14.78 o
  -7   2   2         69.40         63.13         2.81 o
  -6   2   2         71.81         81.73         3.00 o
  -5   2   2        502.80        497.70        11.58 o
  -4   2   2        484.81        512.33        10.42 o
  -3   2   2        939.84        950.17        19.41 o
  -2   2   2        128.63        136.30         3.73 o
  -1   2   2        154.95        175.81         4.47 o
   0   2   2       1279.76       1264.01        20.15 o
   1   2   2        155.23        172.88         3.94 o
   2   2   2        128.83        133.60         2.84 o
   3   2   2        940.52        964.90        16.78 o
   4   2   2        485.08        521.32         9.41 o
   5   2   2        502.82        497.28        11.53 o
   6   2   2         71.68         80.17         3.75 o
   7   2   2         69.52         67.03         2.76 o
   8   2   2        538.36        577.51        14.96 o
   9   2   2        478.44        471.73        12.70 o
  10   2   2        443.95        452.52        14.81 o
  11   2   2         68.29         60.20         4.94 o
  12   2   2         92.90         94.32         8.62 o
  13   2   2         88.54        116.90        10.01 o
 -13   3   2         96.35        115.45        19.35 o
 -12   3   2         10.67         14.43         4.20 o
 -11   3   2         20.86         22.15         4.77 o
 -10   3   2        197.14        206.83         8.71 o
  -9   3   2         82.42         92.76         5.02 o
  -8   3   2         24.51         50.27         3.28 o
  -7   3   2        249.74        228.50         6.74 o
  -6   3   2        126.73        139.29         4.20 o
  -5   3   2        235.63        252.35         6.38 o
  -4   3   2        295.12        312.30         7.13 o
  -3   3   2        489.42        477.69         9.23 o
  -2   3   2       1000.59        974.21        16.50 o
  -1   3   2         25.38         27.69         1.61 o
   0   3   2        163.77        150.36         3.61 o
   1   3   2         25.24         25.90         1.34 o
   2   3   2       1000.17        993.81        16.47 o
   3   3   2        489.52        486.02         8.41 o
   4   3   2        295.67        307.14         6.20 o
   5   3   2        235.45        241.23         6.91 o
   6   3   2        126.47        135.63         4.39 o
   7   3   2        249.32        235.46         6.83 o
   8   3   2         24.56         55.82         3.22 o
   9   3   2         82.34        100.27         4.33 o
  10   3   2        197.03        205.27         8.29 o
  11   3   2         20.83         23.17         5.79 o
  12   3   2         10.66         12.95         3.63 o
  13   3   2         96.26        121.36        13.53 o
 -13   4   2        131.50        137.97        10.56 o
 -12   4   2         24.64         34.08         8.35 o
 -11   4   2         46.83         39.01         5.86 o
 -10   4   2        125.47        122.41         5.99 o
  -9   4   2         63.03         73.50         4.39 o
  -8   4   2        470.33        436.00        12.95 o
  -7   4   2         51.66         54.97         2.85 o
  -6   4   2        349.60        356.47         8.83 o
  -5   4   2        218.19        210.22         5.61 o
  -4   4   2        640.82        660.72        13.08 o
  -3   4   2        379.99        354.19         6.75 o
  -2   4   2        121.92        154.81         4.47 o
  -1   4   2        712.43        706.73        12.55 o
   0   4   2          4.65          6.08         0.82 o
   1   4   2        712.93        705.87        12.50 o
   2   4   2        122.29        152.96         3.03 o
   3   4   2        379.97        365.77         6.89 o
   4   4   2        641.75        652.26        13.41 o
   5   4   2        218.02        205.63         5.85 o
   6   4   2        350.04        356.26         8.70 o
   7   4   2         51.64         61.25         2.78 o
   8   4   2        470.42        436.29        11.76 o
   9   4   2         63.03         71.36         4.44 o
  10   4   2        125.32        126.66         6.20 o
  11   4   2         46.87         38.19         4.55 o
  12   4   2         24.70         31.61         6.37 o
  13   4   2        131.67        126.05        18.04 o
 -13   5   2         23.12         25.18         6.88 o
 -12   5   2         15.38         16.45         4.10 o
 -11   5   2          7.36         14.57         2.91 o
 -10   5   2        144.26        130.60         8.58 o
  -9   5   2          9.25          6.84         2.08 o
  -8   5   2         56.36         55.69         3.37 o
  -7   5   2        222.00        210.30         6.35 o
  -6   5   2        158.49        167.65         4.91 o
  -5   5   2         25.30         30.15         2.00 o
  -4   5   2        334.04        364.07         9.08 o
  -3   5   2         38.84         55.78         3.23 o
  -2   5   2       1375.27       1370.97        22.91 o
  -1   5   2        800.76        825.69        15.13 o
   0   5   2          3.85          6.60         0.79 o
   1   5   2        800.80        822.31        13.91 o
   2   5   2       1376.38       1384.75        22.03 o
   3   5   2         38.88         55.03         1.84 o
   4   5   2        334.43        355.14         8.19 o
   5   5   2         25.21         28.53         1.63 o
   6   5   2        158.66        166.08         4.74 o
   7   5   2        222.27        210.43         5.97 o
   8   5   2         56.43         53.43         3.15 o
   9   5   2          9.19          9.38         2.78 o
  10   5   2        144.16        128.30         6.27 o
  11   5   2          7.38         11.07         3.70 o
  12   5   2         15.34         14.16         6.49 o
  13   5   2         23.08         30.49         6.19 o
 -13   6   2          2.12          7.14         6.76 o
 -12   6   2         10.87         12.01         3.84 o
 -11   6   2         60.51         56.33         4.84 o
 -10   6   2         37.84         41.11         3.93 o
  -9   6   2         36.07         40.28         3.45 o
  -8   6   2         64.11         60.75         3.59 o
  -7   6   2        155.47        149.17         4.67 o
  -6   6   2         77.95         83.65         3.64 o
  -5   6   2        172.00        161.78         4.68 o
  -4   6   2        192.35        224.11         5.56 o
  -3   6   2       1032.24       1025.00        16.59 o
  -2   6   2       2252.52       2217.25        36.46 o
  -1   6   2        171.71        161.09         4.17 o
   0   6   2         88.22         75.40         2.05 o
   1   6   2        172.75        161.85         3.32 o
   2   6   2       2253.14       2218.61        35.07 o
   3   6   2       1030.85       1039.31        18.80 o
   4   6   2        192.52        222.91         4.73 o
   5   6   2        171.96        158.20         4.07 o
   6   6   2         78.18         82.06         3.14 o
   7   6   2        155.93        157.99         4.84 o
   8   6   2         64.11         54.97         3.57 o
   9   6   2         36.36         38.08         4.01 o
  10   6   2         37.82         33.87         3.95 o
  11   6   2         60.56         58.39         5.01 o
  12   6   2         10.90         15.85         4.04 o
  13   6   2          2.12          0.17         4.10 o
 -12   7   2          1.84         -0.02         2.87 o
 -11   7   2          6.57          2.69         2.69 o
 -10   7   2         21.61         22.87         3.31 o
  -9   7   2         15.69         14.09         2.52 o
  -8   7   2        102.39         85.56         4.57 o
  -7   7   2         24.63         27.00         2.28 o
  -6   7   2         52.56         52.33         2.72 o
  -5   7   2         60.79         52.05         2.47 o
  -4   7   2        306.59        320.45         7.53 o
  -3   7   2         35.76         36.30         1.69 o
  -2   7   2        674.42        716.35        13.49 o
  -1   7   2        553.12        550.91         9.56 o
   0   7   2        803.47        838.03        13.58 o
   1   7   2        552.62        545.25         9.14 o
   2   7   2        674.67        717.90        12.18 o
   3   7   2         35.56         36.85         1.93 o
   4   7   2        306.54        320.35         7.65 o
   5   7   2         60.90         56.04         2.09 o
   6   7   2         52.56         51.28         2.20 o
   7   7   2         24.64         29.74         2.43 o
   8   7   2        102.52         82.30         4.48 o
   9   7   2         15.69         14.75         2.86 o
  10   7   2         21.54         18.55         3.61 o
  11   7   2          6.51          4.88         2.77 o
  12   7   2          1.84          4.32         3.20 o
 -12   8   2         14.20         13.87         3.78 o
 -11   8   2          3.71         -0.34         2.98 o
 -10   8   2          4.63          2.53         2.22 o
  -9   8   2          9.93         10.59         2.43 o
  -8   8   2        157.19        143.54         6.22 o
  -7   8   2        248.05        244.06         7.16 o
  -6   8   2        213.90        209.21         6.26 o
  -5   8   2         81.56         91.33         2.86 o
  -4   8   2       1211.98       1248.15        23.98 o
  -3   8   2        502.37        508.72         8.58 o
  -2   8   2        932.98        993.83        17.53 o
  -1   8   2         39.53         38.26         1.48 o
   0   8   2        550.71        556.42         9.29 o
   1   8   2         39.26         33.23         1.34 o
   2   8   2        932.83       1000.28        16.68 o
   3   8   2        503.59        507.71        10.15 o
   4   8   2       1212.76       1266.38        23.09 o
   5   8   2         81.84         91.05         2.92 o
   6   8   2        213.71        207.12         5.66 o
   7   8   2        248.74        243.78         7.18 o
   8   8   2        157.34        145.79         5.45 o
   9   8   2          9.85         13.16         2.77 o
  10   8   2          4.60          0.07         2.44 o
  11   8   2          3.69         -2.22         2.35 o
  12   8   2         14.18         12.09         3.28 o
 -12   9   2         22.20         21.72         5.26 o
 -11   9   2          4.00          9.77         3.01 o
 -10   9   2         90.71         85.81         6.67 o
  -9   9   2         17.79         25.13         4.20 o
  -8   9   2         61.02         60.37         3.92 o
  -7   9   2        195.30        200.23         6.17 o
  -6   9   2        184.09        176.93         5.58 o
  -5   9   2        199.50        184.89         5.06 o
  -4   9   2        274.36        256.16         5.85 o
  -3   9   2        149.49        141.74         3.07 o
  -2   9   2        914.68        986.22        16.71 o
  -1   9   2        667.16        644.93        11.62 o
   0   9   2       2304.22       2289.50        34.87 o
   1   9   2        667.26        638.17        11.00 o
   2   9   2        914.81        982.41        16.49 o
   3   9   2        149.25        137.36         3.37 o
   4   9   2        274.51        267.95         5.91 o
   5   9   2        199.60        178.66         5.03 o
   6   9   2        184.18        174.35         5.05 o
   7   9   2        195.68        195.95         5.61 o
   8   9   2         60.96         59.97         3.34 o
   9   9   2         17.81         21.80         3.01 o
  10   9   2         90.80         84.59         5.73 o
  11   9   2          3.99          0.63         2.55 o
  12   9   2         22.17         29.95         4.51 o
 -12  10   2         18.81         19.79         4.70 o
 -11  10   2         26.19         32.03         4.37 o
 -10  10   2         14.79         14.02         3.19 o
  -9  10   2          8.97          8.87         2.40 o
  -8  10   2        139.22        124.86         5.32 o
  -7  10   2        459.13        415.91        11.08 o
  -6  10   2        237.84        240.97         7.14 o
  -5  10   2          2.09          5.33         1.25 o
  -4  10   2        543.72        526.53        11.42 o
  -3  10   2        623.05        637.19        11.90 o
  -2  10   2        506.40        531.88         9.42 o
  -1  10   2       1425.55       1476.72        24.84 o
   0  10   2       5395.56       5544.87        81.06 o
   1  10   2       1425.08       1486.62        23.69 o
   2  10   2        506.14        536.00         9.00 o
   3  10   2        622.80        628.03        10.89 o
   4  10   2        543.61        523.79        11.36 o
   5  10   2          2.15          3.41         1.36 o
   6  10   2        237.85        247.26         6.53 o
   7  10   2        458.39        416.16        10.11 o
   8  10   2        139.13        129.55         5.15 o
   9  10   2          8.93          5.71         2.32 o
  10  10   2         14.87         10.37         3.19 o
  11  10   2         26.28         36.97         4.64 o
  12  10   2         18.78         18.14         3.98 o
 -12  11   2          6.53         11.01         3.28 o
 -11  11   2          5.93          1.28         3.12 o
 -10  11   2          2.94          1.28         2.50 o
  -9  11   2         10.35         12.45         3.25 o
  -8  11   2        102.39        104.16         5.86 o
  -7  11   2        401.51        382.44        10.35 o
  -6  11   2        932.05        832.18        18.78 o
  -5  11   2        746.93        739.18        16.45 o
  -4  11   2        247.55        229.33         5.69 o
  -3  11   2         56.60         64.60         2.02 o
  -2  11   2       1916.04       1910.46        31.68 o
  -1  11   2        787.09        762.07        12.14 o
   0  11   2         37.75         47.05         2.02 o
   1  11   2        787.76        758.76        12.56 o
   2  11   2       1915.81       1908.82        29.27 o
   3  11   2         56.79         65.66         1.88 o
   4  11   2        247.50        225.98         6.09 o
   5  11   2        747.49        713.60        16.28 o
   6  11   2        932.55        834.63        18.63 o
   7  11   2        401.59        374.80        10.06 o
   8  11   2        102.44        101.37         4.05 o
   9  11   2         10.29          8.20         3.07 o
  10  11   2          2.97          0.87         2.70 o
  11  11   2          5.96          4.02         3.96 o
  12  11   2          6.49          5.33         3.09 o
 -12  12   2         38.74         39.72         8.30 o
 -11  12   2         43.76         50.92         6.24 o
 -10  12   2         24.40         29.76         4.15 o
  -9  12   2          9.07         13.94         3.11 o
  -8  12   2        215.16        207.43        12.06 o
  -7  12   2        268.04        247.01         6.65 o
  -6  12   2        536.06        516.66        12.28 o
  -5  12   2          5.68         10.69         1.66 o
  -4  12   2        227.92        220.97         5.08 o
  -3  12   2         56.40         49.26         1.93 o
  -2  12   2        760.68        759.49        13.77 o
  -1  12   2       1725.76       1669.06        25.81 o
   0  12   2         47.70         48.69         2.17 o
   1  12   2       1724.54       1682.69        26.73 o
   2  12   2        759.73        770.36        12.63 o
   3  12   2         56.43         50.18         1.69 o
   4  12   2        227.71        209.99         7.38 o
   5  12   2          5.68          5.57         1.40 o
   6  12   2        535.95        517.78        11.62 o
   7  12   2        267.81        239.02         7.11 o
   8  12   2        215.21        201.66         6.31 o
   9  12   2          9.00          9.85         2.18 o
  10  12   2         24.44         35.68         4.56 o
  11  12   2         43.62         47.31         5.20 o
  12  12   2         38.73         45.73         5.01 o
 -12  13   2         21.55         35.07         4.86 o
 -11  13   2        129.66        142.53         9.84 o
 -10  13   2          5.14          5.71         2.70 o
  -9  13   2         54.54         61.61         4.81 o
  -8  13   2        151.45        135.19         8.35 o
  -7  13   2         72.36         70.30         3.05 o
  -6  13   2        444.98        408.87        10.08 o
  -5  13   2        107.28        111.91         3.76 o
  -4  13   2         26.68         26.82         1.83 o
  -3  13   2        154.30        151.98         4.00 o
  -2  13   2        485.47        469.17         8.90 o
  -1  13   2        648.80        575.69         9.10 o
   0  13   2       2828.68       2643.11        41.69 o
   1  13   2        648.35        576.36        10.10 o
   2  13   2        486.23        480.36         8.52 o
   3  13   2        154.38        160.12         3.56 o
   4  13   2         26.71         28.98         1.99 o
   5  13   2        107.03        103.60         3.51 o
   6  13   2        444.88        411.39         9.57 o
   7  13   2         72.37         72.37         3.23 o
   8  13   2        151.62        132.63         4.82 o
   9  13   2         54.52         56.32         3.86 o
  10  13   2          5.14          3.29         2.22 o
  11  13   2        129.69        134.45         7.80 o
  12  13   2         21.59         28.86         5.12 o
 -12  14   2         13.94         10.46         3.95 o
 -11  14   2         28.30         28.76         5.75 o
 -10  14   2         17.33         13.08         3.23 o
  -9  14   2         48.84         52.96         4.90 o
  -8  14   2        102.09        101.13         5.45 o
  -7  14   2         24.89         30.19         2.52 o
  -6  14   2         22.28         23.07         2.17 o
  -5  14   2        297.39        274.57         7.15 o
  -4  14   2        278.22        269.42         6.76 o
  -3  14   2        203.59        204.79         4.93 o
  -2  14   2        292.36        281.24         5.73 o
  -1  14   2        982.84        933.52        14.79 o
   0  14   2         94.18        110.20         2.60 o
   1  14   2        982.90        939.81        15.86 o
   2  14   2        292.82        288.83         5.72 o
   3  14   2        203.07        201.83         4.44 o
   4  14   2        278.36        273.93         6.83 o
   5  14   2        297.16        266.89         6.72 o
   6  14   2         22.48         22.08         2.17 o
   7  14   2         24.82         27.15         2.43 o
   8  14   2        101.82         99.15         3.89 o
   9  14   2         48.86         51.24         4.67 o
  10  14   2         17.30         13.69         2.71 o
  11  14   2         28.31         34.94         3.67 o
  12  14   2         13.88          5.64         3.39 o
 -12  15   2         31.63         40.02         5.92 o
 -11  15   2         97.75        101.55         6.65 o
 -10  15   2         23.41         20.32         3.94 o
  -9  15   2         78.93         72.93         5.25 o
  -8  15   2          3.49          3.64         2.12 o
  -7  15   2        259.09        251.39         7.43 o
  -6  15   2        139.90        134.90         6.51 o
  -5  15   2        124.35        130.44         4.46 o
  -4  15   2        208.38        198.07         5.45 o
  -3  15   2         21.85         16.92         1.53 o
  -2  15   2        127.18        111.02         3.15 o
  -1  15   2       1248.09       1213.12        20.07 o
   0  15   2        863.93        836.98        13.74 o
   1  15   2       1248.57       1196.88        20.19 o
   2  15   2        127.30        111.76         2.90 o
   3  15   2         21.83         18.34         1.51 o
   4  15   2        208.00        201.11         5.49 o
   5  15   2        124.24        122.78         3.97 o
   6  15   2        139.83        139.19         4.62 o
   7  15   2        259.00        251.30         7.05 o
   8  15   2          3.48          5.68         1.78 o
   9  15   2         78.93         66.73         4.34 o
  10  15   2         23.41         29.55         3.49 o
  11  15   2         97.85        106.35         7.48 o
  12  15   2         31.64         39.14         4.19 o
 -12  16   2        126.59        117.58        17.37 o
 -11  16   2         71.39         65.04         5.76 o
 -10  16   2         99.45        116.97         6.83 o
  -9  16   2         31.89         36.60         4.14 o
  -8  16   2          5.23          6.39         2.09 o
  -7  16   2        113.51        115.84         4.39 o
  -6  16   2        104.60        105.13         4.15 o
  -5  16   2        213.95        212.63         6.44 o
  -4  16   2        193.99        185.74         6.57 o
  -3  16   2        204.15        188.55         5.04 o
  -2  16   2        531.72        501.68         9.85 o
  -1  16   2        424.35        409.36         7.58 o
   0  16   2        257.32        277.58         5.21 o
   1  16   2        424.67        412.88         7.93 o
   2  16   2        532.27        502.86         9.05 o
   3  16   2        204.47        199.82         4.62 o
   4  16   2        193.77        190.33         5.79 o
   5  16   2        214.01        215.15         5.76 o
   6  16   2        104.46        108.31         4.65 o
   7  16   2        113.48        118.25         4.33 o
   8  16   2          5.17          6.57         2.50 o
   9  16   2         31.95         31.27         3.38 o
  10  16   2         99.78        104.93         6.47 o
  11  16   2         71.51         73.69         4.80 o
  12  16   2        126.67        135.44         7.99 o
 -12  17   2         25.20         23.47         6.87 o
 -11  17   2         13.42         12.72         6.29 o
 -10  17   2        102.36         96.79         6.36 o
  -9  17   2         73.61         74.78         7.39 o
  -8  17   2        121.90        112.71         6.09 o
  -7  17   2         85.54         83.14         3.73 o
  -6  17   2        738.12        644.82        16.48 o
  -5  17   2        186.65        167.87         6.05 o
  -4  17   2        143.73        140.81         4.42 o
  -3  17   2          6.61          5.27         1.26 o
  -2  17   2         10.06         10.69         1.35 o
  -1  17   2        304.44        308.38         6.14 o
   0  17   2         59.82         57.37         2.05 o
   1  17   2        304.15        304.96         6.24 o
   2  17   2         10.08         10.46         1.18 o
   3  17   2          6.61          6.13         1.20 o
   4  17   2        143.64        142.20         4.88 o
   5  17   2        186.77        170.16         4.92 o
   6  17   2        737.96        653.53        15.36 o
   7  17   2         85.60         85.73         3.66 o
   8  17   2        121.83        111.26         4.58 o
   9  17   2         73.52         66.37         3.68 o
  10  17   2        102.28         96.81         5.44 o
  11  17   2         13.43          9.01         3.34 o
  12  17   2         25.21         29.37         5.74 o
 -11  18   2        106.44        116.55         9.55 o
 -10  18   2         25.73         24.96         3.40 o
  -9  18   2         17.64         24.66         2.92 o
  -8  18   2         57.17         61.37         3.34 o
  -7  18   2        174.23        166.66         6.19 o
  -6  18   2         43.86         49.79         3.03 o
  -5  18   2        177.82        182.02         5.39 o
  -4  18   2         12.79         12.02         1.76 o
  -3  18   2        176.63        170.09         4.67 o
  -2  18   2         37.47         34.60         1.95 o
  -1  18   2        275.28        263.11         5.45 o
   0  18   2         41.78         37.10         1.81 o
   1  18   2        275.14        260.36         5.52 o
   2  18   2         37.42         35.91         1.73 o
   3  18   2        176.38        161.47         4.39 o
   4  18   2         12.60         14.66         1.66 o
   5  18   2        177.75        183.62         5.58 o
   6  18   2         43.92         48.14         2.97 o
   7  18   2        174.34        167.72         5.46 o
   8  18   2         57.05         55.38         3.42 o
   9  18   2         17.69         19.41         2.43 o
  10  18   2         25.77         22.94         3.40 o
  11  18   2        106.41        120.18        10.89 o
 -11  19   2         68.50         60.52         6.33 o
 -10  19   2          9.21          7.28         2.55 o
  -9  19   2        130.60        123.14         7.60 o
  -8  19   2         15.34         15.44         2.66 o
  -7  19   2          5.03          5.38         1.85 o
  -6  19   2        194.61        179.93         8.11 o
  -5  19   2        272.28        237.35         6.58 o
  -4  19   2         18.14         20.77         2.13 o
  -3  19   2        130.75        129.94         5.16 o
  -2  19   2          7.82          9.31         1.42 o
  -1  19   2        140.78        137.74         4.10 o
   0  19   2         31.77         32.15         1.85 o
   1  19   2        141.07        142.12         3.39 o
   2  19   2          7.81          8.15         1.18 o
   3  19   2        130.69        122.12         3.71 o
   4  19   2         18.14         21.92         1.92 o
   5  19   2        272.33        238.86         6.79 o
   6  19   2        194.67        179.23         5.70 o
   7  19   2          5.01          4.54         1.73 o
   8  19   2         15.33         12.32         2.31 o
   9  19   2        130.62        121.96         5.16 o
  10  19   2          9.19          6.19         2.51 o
  11  19   2         68.44         56.54         4.76 o
 -11  20   2          2.65          6.31         2.71 o
 -10  20   2         19.36         20.83         3.20 o
  -9  20   2         30.57         32.27         3.39 o
  -8  20   2         32.70         35.89         3.46 o
  -7  20   2         26.50         29.70         2.86 o
  -6  20   2        106.02        104.06         4.38 o
  -5  20   2         62.01         73.01         3.27 o
  -4  20   2         76.99         81.98         3.41 o
  -3  20   2        135.67        125.66         3.99 o
  -2  20   2         12.81         16.93         1.81 o
  -1  20   2        491.84        458.47         9.96 o
   0  20   2         40.37         36.75         2.01 o
   1  20   2        491.13        481.57         9.10 o
   2  20   2         12.73         15.67         1.60 o
   3  20   2        135.53        122.00         3.74 o
   4  20   2         77.01         83.06         3.04 o
   5  20   2         61.94         72.35         3.41 o
   6  20   2        106.12        108.85         4.20 o
   7  20   2         26.57         27.38         2.78 o
   8  20   2         32.84         37.27         3.27 o
   9  20   2         30.54         27.97         2.87 o
  10  20   2         19.22         18.93         3.17 o
  11  20   2          2.64         -1.77         2.47 o
 -11  21   2         22.84         25.36         3.54 o
 -10  21   2          4.41          5.42         3.02 o
  -9  21   2          7.38         13.30         2.58 o
  -8  21   2         70.15         71.56         4.59 o
  -7  21   2        195.85        178.22         6.54 o
  -6  21   2         22.93         17.88         2.37 o
  -5  21   2        100.63         96.06         3.78 o
  -4  21   2         41.37         52.81         2.97 o
  -3  21   2         34.75         37.72         2.45 o
  -2  21   2       1078.48       1001.15        23.91 o
  -1  21   2       1221.63       1118.57        23.52 o
   0  21   2        250.80        255.25         6.09 o
   1  21   2       1221.60       1141.45        20.18 o
   2  21   2       1077.52       1009.66        19.91 o
   3  21   2         34.62         32.41         2.20 o
   4  21   2         41.35         46.46         2.57 o
   5  21   2        100.91         96.84         3.95 o
   6  21   2         22.77         21.06         2.46 o
   7  21   2        195.92        182.77         5.94 o
   8  21   2         70.16         66.04         3.83 o
   9  21   2          7.37          9.50         2.23 o
  10  21   2          4.41          0.68         2.41 o
  11  21   2         22.86         29.60         4.11 o
 -11  22   2        128.60        112.08         8.73 o
 -10  22   2         31.79         39.74         3.96 o
  -9  22   2         70.01         76.02         4.50 o
  -8  22   2        145.64        140.45         6.06 o
  -7  22   2        301.09        280.23         9.75 o
  -6  22   2        287.10        252.89         7.76 o
  -5  22   2        908.41        834.76        22.21 o
  -4  22   2        346.16        347.15        10.72 o
  -3  22   2        316.85        310.44         8.11 o
  -2  22   2        158.94        152.15         5.24 o
  -1  22   2        208.65        206.75         5.70 o
   0  22   2        339.68        321.92         7.41 o
   1  22   2        208.86        219.93         5.16 o
   2  22   2        158.78        146.68         4.26 o
   3  22   2        317.48        304.24         7.25 o
   4  22   2        346.21        320.41         8.11 o
   5  22   2        908.53        834.47        19.33 o
   6  22   2        287.47        248.67         7.35 o
   7  22   2        301.06        291.58         8.84 o
   8  22   2        145.92        137.10         5.54 o
   9  22   2         69.93         69.27         4.06 o
  10  22   2         31.75         27.12         3.90 o
  11  22   2        128.55        120.59        10.31 o
 -10  23   2          4.85          9.37         2.88 o
  -9  23   2         10.18         10.35         2.65 o
  -8  23   2         24.03         25.34         3.29 o
  -7  23   2         40.50         45.71         3.29 o
  -6  23   2         74.24         60.58         3.22 o
  -5  23   2         35.78         38.00         2.82 o
  -4  23   2         20.93         21.51         2.39 o
  -3  23   2        265.51        260.81         8.56 o
  -2  23   2         89.84         90.20         4.11 o
  -1  23   2       1829.61       1734.16        38.02 o
   0  23   2       1301.53       1237.01        24.21 o
   1  23   2       1830.53       1765.03        33.88 o
   2  23   2         89.53         95.76         4.14 o
   3  23   2        265.78        272.72         6.93 o
   4  23   2         21.00         21.64         2.35 o
   5  23   2         35.75         36.96         2.94 o
   6  23   2         74.31         57.36         3.35 o
   7  23   2         40.58         45.74         3.56 o
   8  23   2         24.00         15.08         2.55 o
   9  23   2         10.19         12.51         2.59 o
  10  23   2          4.81          4.71         5.28 o
 -10  24   2         25.58         24.32         3.47 o
  -9  24   2         63.74         66.19         4.50 o
  -8  24   2         72.99         70.06         5.40 o
  -7  24   2        348.73        337.39        11.00 o
  -6  24   2         78.98         87.20         3.78 o
  -5  24   2        142.64        158.90         5.36 o
  -4  24   2        315.87        322.46         8.55 o
  -3  24   2        255.13        243.81         8.36 o
  -2  24   2        759.27        713.16        17.99 o
  -1  24   2       1218.32       1190.97        26.50 o
   0  24   2        587.04        566.67        12.77 o
   1  24   2       1218.91       1187.06        24.94 o
   2  24   2        759.49        731.33        16.87 o
   3  24   2        255.65        247.44         6.55 o
   4  24   2        315.71        305.50         8.35 o
   5  24   2        142.76        167.19         5.62 o
   6  24   2         78.96         83.34         3.96 o
   7  24   2        348.92        336.49        10.01 o
   8  24   2         73.01         60.20         3.85 o
   9  24   2         63.87         65.22         5.15 o
  10  24   2         25.55         26.28         3.91 o
 -10  25   2         63.38         67.73         4.84 o
  -9  25   2         21.54         21.81         3.29 o
  -8  25   2          9.24          7.24         2.26 o
  -7  25   2        245.78        229.99         7.76 o
  -6  25   2        335.50        337.42        12.37 o
  -5  25   2        315.19        290.69         8.20 o
  -4  25   2        163.07        163.68         6.25 o
  -3  25   2         72.12         79.96         4.30 o
  -2  25   2        787.76        761.50        19.00 o
  -1  25   2        172.54        188.65         7.49 o
   0  25   2        712.62        709.85        15.60 o
   1  25   2        172.63        183.38         7.16 o
   2  25   2        787.90        767.77        17.81 o
   3  25   2         72.27         80.85         3.63 o
   4  25   2        163.14        155.78         5.43 o
   5  25   2        314.98        299.83         8.39 o
   6  25   2        335.15        353.49         9.56 o
   7  25   2        245.53        252.74         9.72 o
   8  25   2          9.26          5.40         2.24 o
   9  25   2         21.49         18.91         3.69 o
  10  25   2         63.30         57.79         5.20 o
 -10  26   2         23.45         27.44         3.82 o
  -9  26   2         18.07         17.07         3.17 o
  -8  26   2         28.52         29.45         3.27 o
  -7  26   2        221.26        242.43         8.79 o
  -6  26   2         61.30         54.66         3.38 o
  -5  26   2         32.28         28.33         3.15 o
  -4  26   2        186.84        169.89         6.75 o
  -3  26   2        373.82        353.64        12.44 o
  -2  26   2        167.65        172.06         6.05 o
  -1  26   2        374.60        383.77        13.77 o
   0  26   2          0.83          7.40         1.87 o
   1  26   2        374.58        376.36         9.98 o
   2  26   2        167.56        171.22         5.58 o
   3  26   2        373.74        362.56        10.15 o
   4  26   2        187.14        165.35         5.45 o
   5  26   2         32.15         23.83         3.76 o
   6  26   2         61.56         59.55         3.59 o
   7  26   2        221.59        244.37         8.14 o
   8  26   2         28.49         28.71         3.37 o
   9  26   2         18.12         14.49         2.88 o
  10  26   2         23.39         18.58         3.81 o
  -9  27   2         60.95         65.96         4.96 o
  -8  27   2          4.98          1.59         2.17 o
  -7  27   2        176.95        182.88         7.35 o
  -6  27   2        139.05        129.40         5.04 o
  -5  27   2        147.37        147.53         6.06 o
  -4  27   2        102.74         96.05         4.88 o
  -3  27   2        317.59        323.17        10.30 o
  -2  27   2        138.53        134.13         7.19 o
  -1  27   2        351.42        372.92        13.86 o
   0  27   2         12.54         12.82         2.60 o
   1  27   2        351.66        364.90        12.10 o
   2  27   2        138.20        133.78         5.18 o
   3  27   2        317.62        322.68         9.42 o
   4  27   2        102.80         90.13         4.04 o
   5  27   2        147.36        138.74         5.01 o
   6  27   2        139.06        131.15         5.90 o
   7  27   2        176.83        170.31         7.00 o
   8  27   2          4.99          3.59         2.39 o
   9  27   2         61.04         54.62         4.27 o
  -9  28   2         12.39         17.03         3.49 o
  -8  28   2         41.78         45.06         3.81 o
  -7  28   2         81.03         86.88         6.25 o
  -6  28   2         64.16         67.08         5.83 o
  -5  28   2          6.35          7.66         2.62 o
  -4  28   2        310.00        290.78         9.54 o
  -3  28   2         71.04         59.58         4.16 o
  -2  28   2          4.42          2.72         2.00 o
  -1  28   2         46.80         63.73         4.07 o
   0  28   2         61.86         73.41         4.59 o
   1  28   2         46.84         60.29         3.62 o
   2  28   2          4.44          4.84         1.90 o
   3  28   2         70.99         64.50         3.74 o
   4  28   2        309.74        281.24         8.11 o
   5  28   2          6.28          9.07         2.13 o
   6  28   2         64.12         63.77         4.49 o
   7  28   2         80.83         78.74         5.18 o
   8  28   2         41.63         44.07         4.00 o
   9  28   2         12.40         11.56         2.85 o
  -9  29   2         12.47          9.29         2.93 o
  -8  29   2         32.15         37.38         3.70 o
  -7  29   2        104.93         94.53         7.22 o
  -6  29   2         19.53         25.25         3.16 o
  -5  29   2          9.97         10.19         2.88 o
  -4  29   2          5.73          7.60         2.48 o
  -3  29   2          1.35          3.15         2.33 o
  -2  29   2        163.19        179.02         6.35 o
  -1  29   2          9.78         11.59         2.43 o
   0  29   2        138.10        143.34         6.06 o
   1  29   2          9.80          9.87         2.49 o
   2  29   2        163.01        171.86        10.73 o
   3  29   2          1.38          3.28         2.15 o
   4  29   2          5.76          6.73         2.16 o
   5  29   2         10.05         10.92         2.23 o
   6  29   2         19.63         21.31         3.37 o
   7  29   2        105.13        104.77         5.87 o
   8  29   2         32.23         31.57         4.13 o
   9  29   2         12.49          4.42         2.50 o
  -9  30   2         16.02         16.23         4.59 o
  -8  30   2         40.88         47.38         4.72 o
  -7  30   2         79.07         75.93         5.35 o
  -6  30   2        126.60        119.30         6.39 o
  -5  30   2          9.11         11.06         2.68 o
  -4  30   2         29.49         33.44         3.72 o
  -3  30   2         78.24         73.27         4.62 o
  -2  30   2        112.35        131.81         8.29 o
  -1  30   2         55.23         68.83         4.45 o
   0  30   2        128.48        126.41         5.76 o
   1  30   2         55.07         56.28         4.06 o
   2  30   2        112.18        132.88         6.38 o
   3  30   2         78.23         78.93         4.65 o
   4  30   2         29.40         34.46         3.34 o
   5  30   2          9.07         11.38         2.62 o
   6  30   2        126.34        134.62         9.74 o
   7  30   2         78.98         77.19         5.36 o
   8  30   2         40.77         45.92         4.72 o
   9  30   2         15.92         14.14         4.64 o
  -8  31   2         13.78          9.91         3.22 o
  -7  31   2         47.79         53.60         5.85 o
  -6  31   2         15.78         13.35         3.25 o
  -5  31   2        115.29        110.45         5.43 o
  -4  31   2         44.93         40.96         3.86 o
  -3  31   2         12.33          7.61         2.60 o
  -2  31   2         91.87         88.74         5.67 o
  -1  31   2          1.28          3.79         2.55 o
   0  31   2         22.84         19.99         3.43 o
   1  31   2          1.31          0.63         2.64 o
   2  31   2         91.60         87.83         5.33 o
   3  31   2         12.35         10.70         2.67 o
   4  31   2         44.82         41.47         3.60 o
   5  31   2        115.27         97.33         5.05 o
   6  31   2         15.77         12.81         3.39 o
   7  31   2         47.76         48.35         4.82 o
   8  31   2         13.79         16.92         3.68 o
  -8  32   2        157.69        175.56         8.27 o
  -7  32   2         36.56         35.86         3.90 o
  -6  32   2         34.89         31.00         4.21 o
  -5  32   2         19.47         19.66         3.15 o
  -4  32   2         76.05         81.08         4.89 o
  -3  32   2         28.32         24.62         3.43 o
  -2  32   2         59.75         67.77         4.61 o
  -1  32   2         49.62         56.70         4.88 o
   0  32   2         50.33         56.74         4.71 o
   1  32   2         49.69         51.20         5.43 o
   2  32   2         59.59         63.63         4.70 o
   3  32   2         28.43         19.48         3.06 o
   4  32   2         75.86         80.90         4.68 o
   5  32   2         19.52         14.01         2.95 o
   6  32   2         35.00         33.70         4.81 o
   7  32   2         36.60         47.27         4.96 o
   8  32   2        157.73        191.70         8.44 o
  -7  33   2         36.98         44.18         4.54 o
  -6  33   2          4.32          2.64         2.55 o
  -5  33   2          7.07          5.73         2.92 o
  -4  33   2         37.33         38.04         3.98 o
  -3  33   2         47.48         51.33         4.24 o
  -2  33   2         50.13         55.06         4.81 o
  -1  33   2          0.63          1.66         2.57 o
   0  33   2          6.87         14.50         3.32 o
   1  33   2          0.63         -2.27         2.87 o
   2  33   2         50.21         53.62         4.67 o
   3  33   2         47.38         46.74         4.67 o
   4  33   2         37.20         36.49         5.33 o
   5  33   2          7.05          6.36         2.69 o
   6  33   2          4.28          0.23         3.08 o
   7  33   2         36.92         35.77         4.53 o
  -7  34   2         29.43         31.48         3.81 o
  -6  34   2         35.25         41.16         4.23 o
  -5  34   2          4.02          6.34         3.04 o
  -4  34   2         35.45         43.22         4.04 o
  -3  34   2         50.66         55.16         4.49 o
  -2  34   2         19.83         24.87         4.02 o
  -1  34   2         10.92         18.67         3.67 o
   0  34   2         46.90         55.46         5.17 o
   1  34   2         10.95         13.19         3.69 o
   2  34   2         19.78         17.39         3.91 o
   3  34   2         50.74         46.72         4.44 o
   4  34   2         35.42         30.98         3.86 o
   5  34   2          4.02         11.58         3.76 o
   6  34   2         35.23         35.07         5.24 o
   7  34   2         29.46         32.47         5.36 o
  -7  35   2         39.83         32.13         6.04 o
  -6  35   2         17.36          9.74         3.01 o
  -5  35   2         13.39         15.19         3.63 o
  -4  35   2         39.87         41.45         4.75 o
  -3  35   2         19.21         14.52         3.35 o
  -2  35   2         13.35         19.12         3.60 o
  -1  35   2         18.28         38.96         4.66 o
   0  35   2          1.62          6.45         3.87 o
   1  35   2         18.22         22.45         5.60 o
   2  35   2         13.35         24.21         4.82 o
   3  35   2         19.21         18.45         4.17 o
   4  35   2         39.84         46.45         4.29 o
   5  35   2         13.38         13.60         3.86 o
   6  35   2         17.37         20.28         4.30 o
   7  35   2         39.77         58.02         7.71 o
  -6  36   2         38.20         40.71         4.39 o
  -5  36   2         19.23         19.62         3.53 o
  -4  36   2          7.77          9.42         3.31 o
  -3  36   2         19.17         22.44         3.89 o
  -2  36   2         11.67         13.05         3.85 o
  -1  36   2          8.10         13.22         3.31 o
   0  36   2          4.79          7.53         4.00 o
   1  36   2          8.10         10.57         4.87 o
   2  36   2         11.72         10.08         4.44 o
   3  36   2         19.10         23.26         4.24 o
   4  36   2          7.85         19.17         3.62 o
   5  36   2         19.19         21.48         3.93 o
   6  36   2         38.21         36.85         6.19 o
  -5  37   2         33.42         43.56         4.66 o
  -4  37   2         21.06         31.91         4.72 o
  -3  37   2          1.03          4.35         2.99 o
  -2  37   2         39.05         58.10         6.03 o
  -1  37   2          4.37          5.80         2.68 o
   0  37   2        130.93        143.69        11.56 o
   1  37   2          4.34         14.82         5.56 o
   2  37   2         39.15         57.55         6.69 o
   3  37   2          1.02          4.21         4.06 o
   4  37   2         21.09         29.42         4.40 o
   5  37   2         33.38         36.42         4.76 o
  -5  38   2         39.97         46.67         5.14 o
  -4  38   2         20.91         28.70         4.61 o
  -3  38   2        183.20        232.04        11.36 o
  -2  38   2          7.27          7.94         3.05 o
  -1  38   2         24.29         25.24         4.24 o
   0  38   2         26.30         32.30         7.04 o
   1  38   2         24.42         18.34         5.77 o
   2  38   2          7.29         13.99         4.55 o
   3  38   2        183.30        200.54        11.81 o
   4  38   2         20.95         28.49         4.47 o
   5  38   2         39.97         49.41         5.17 o
  -4  39   2         24.43         33.69         4.88 o
  -3  39   2         87.56        127.36         9.44 o
  -2  39   2         11.53         14.84         4.17 o
  -1  39   2         23.41         33.97         6.07 o
   0  39   2         60.32         71.18         9.12 o
   1  39   2         23.42         35.91         8.83 o
   2  39   2         11.55         14.82         6.04 o
   3  39   2         87.64         98.93        13.26 o
   4  39   2         24.42         33.02         6.36 o
  -3  40   2         21.62         30.51         4.78 o
  -2  40   2          0.43         -4.28         4.28 o
  -1  40   2         13.29         21.83         6.58 o
   0  40   2          7.95          9.10        12.21 o
   1  40   2         13.32         34.33         7.30 o
   2  40   2          0.43         -4.51         4.51 o
   3  40   2         21.67         11.95         5.56 o
  -1  41   2         31.94         70.17        10.74 o
   0  41   2         16.73         18.52        12.59 o
   1  41   2         31.89         58.74        10.52 o
   1   0   3       1220.45       1175.84        19.88 o
   2   0   3        796.70        832.10        14.87 o
   3   0   3         92.94        105.08         2.63 o
   4   0   3         76.01         72.29         2.61 o
   5   0   3        536.36        513.71        12.12 o
   6   0   3         17.43         23.08         2.18 o
   7   0   3        962.88        873.83        21.47 o
   8   0   3          6.91         11.34         3.58 o
   9   0   3        241.73        208.98         8.61 o
  10   0   3         38.11         44.20         4.63 o
  11   0   3          0.12          8.97         4.72 o
  12   0   3         82.66         95.36        10.98 o
 -12   1   3        104.95         98.73        11.14 o
 -11   1   3        129.82        122.97        12.80 o
 -10   1   3        179.60        153.85         9.23 o
  -9   1   3        171.06        175.06         7.20 o
  -8   1   3         97.51         90.60         4.36 o
  -7   1   3          6.47         28.66         5.24 o
  -6   1   3         95.10        132.51         4.35 o
  -5   1   3        408.62        428.44        10.32 o
  -4   1   3        133.67        143.94         3.92 o
  -3   1   3        264.48        261.70         5.16 o
  -2   1   3        605.37        600.65        11.05 o
  -1   1   3        158.51        204.25         4.39 o
   0   1   3        336.18        353.06         6.32 o
   1   1   3        158.77        206.72         4.58 o
   2   1   3        606.07        601.03        11.05 o
   3   1   3        264.29        264.67         5.15 o
   4   1   3        134.27        144.20         3.89 o
   5   1   3        408.16        426.73        10.31 o
   6   1   3         95.45        129.61         4.28 o
   7   1   3          6.52         32.55        19.73 o
   8   1   3         97.34         92.67         6.30 o
   9   1   3        171.45        186.16         8.17 o
  10   1   3        179.38        173.61         7.79 o
  11   1   3        129.88        120.82         7.31 o
  12   1   3        104.88         85.90        10.36 o
 -12   2   3         14.67         27.00         5.30 o
 -11   2   3          8.79          6.17         3.01 o
 -10   2   3        102.76         93.84         6.29 o
  -9   2   3        225.73        216.51         7.70 o
  -8   2   3        182.43        173.75         6.46 o
  -7   2   3         41.02         51.60         3.17 o
  -6   2   3        732.07        693.12        15.87 o
  -5   2   3         69.08         96.65         3.59 o
  -4   2   3         81.43         78.43         2.77 o
  -3   2   3         38.84         55.09         2.06 o
  -2   2   3         63.43         81.79         2.41 o
  -1   2   3        379.63        376.57         7.01 o
   0   2   3        301.54        348.15         6.23 o
   1   2   3        380.15        378.61         6.99 o
   2   2   3         63.26         81.10         2.38 o
   3   2   3         38.98         55.96         1.85 o
   4   2   3         81.49         81.25         2.73 o
   5   2   3         69.08        102.57         4.15 o
   6   2   3        731.98        687.79        15.85 o
   7   2   3         41.02         58.85         6.07 o
   8   2   3        182.32        167.68         6.92 o
   9   2   3        225.52        219.28        13.36 o
  10   2   3        102.76         97.22         6.53 o
  11   2   3          8.80          5.80         2.99 o
  12   2   3         14.62         16.65         9.10 o
 -12   3   3         22.58         24.14         5.14 o
 -11   3   3          1.14          2.83         2.50 o
 -10   3   3         70.11         76.95         5.60 o
  -9   3   3          6.68         14.88         2.39 o
  -8   3   3         58.50         76.86         4.12 o
  -7   3   3        279.85        273.32         8.20 o
  -6   3   3        400.58        420.27        10.39 o
  -5   3   3        503.62        510.50        11.38 o
  -4   3   3         32.05         45.98         2.28 o
  -3   3   3        178.22        174.20         4.34 o
  -2   3   3         94.28        103.55         2.74 o
  -1   3   3         46.69         63.43         2.02 o
   0   3   3        804.66        863.93        14.21 o
   1   3   3         46.66         62.70         2.23 o
   2   3   3         94.61        100.05         2.69 o
   3   3   3        178.39        169.60         3.78 o
   4   3   3         32.01         52.69         2.31 o
   5   3   3        503.95        508.20        11.95 o
   6   3   3        400.72        428.89        12.39 o
   7   3   3        280.11        284.15         9.72 o
   8   3   3         58.51         77.45         4.84 o
   9   3   3          6.68         19.99         3.32 o
  10   3   3         69.95         71.16         5.67 o
  11   3   3          1.15          5.24         3.09 o
  12   3   3         22.53         18.60         4.44 o
 -12   4   3         22.40         27.73         5.86 o
 -11   4   3         20.26         12.63         3.68 o
 -10   4   3        188.40        179.72         8.15 o
  -9   4   3        122.21        124.71         5.48 o
  -8   4   3        540.65        482.23        12.98 o
  -7   4   3        197.96        187.19         6.23 o
  -6   4   3        652.91        621.48        14.68 o
  -5   4   3        153.65        168.73         4.78 o
  -4   4   3        465.31        448.33         9.61 o
  -3   4   3        249.07        239.94         5.52 o
  -2   4   3          0.25          2.13         0.92 o
  -1   4   3        148.60        149.33         3.47 o
   0   4   3         87.65        135.94         3.14 o
   1   4   3        148.32        144.29         3.30 o
   2   4   3          0.24          0.88         0.89 o
   3   4   3        248.68        247.37         5.58 o
   4   4   3        465.98        455.62        10.85 o
   5   4   3        153.71        172.45         4.99 o
   6   4   3        653.24        644.01        16.83 o
   7   4   3        198.08        190.01         6.05 o
   8   4   3        540.70        482.28        13.96 o
   9   4   3        122.23        134.90         6.07 o
  10   4   3        188.35        188.21         8.40 o
  11   4   3         20.20         16.25         3.87 o
  12   4   3         22.41         24.77         4.73 o
 -12   5   3         43.13         48.49        12.84 o
 -11   5   3         37.61         50.34         5.66 o
 -10   5   3         66.50         81.23         5.26 o
  -9   5   3        281.13        263.04         9.06 o
  -8   5   3         24.69         38.32         3.13 o
  -7   5   3         21.26         28.60         2.64 o
  -6   5   3        605.19        574.07        13.61 o
  -5   5   3         44.39         56.39         2.58 o
  -4   5   3        845.01        796.95        16.10 o
  -3   5   3        169.42        156.20         3.74 o
  -2   5   3         14.55         28.59         6.03 o
  -1   5   3         42.48         40.21         1.74 o
   0   5   3        140.86        122.90         3.63 o
   1   5   3         42.39         40.56         1.68 o
   2   5   3         14.51         22.04         2.40 o
   3   5   3        169.17        161.65         3.53 o
   4   5   3        845.21        803.53        17.89 o
   5   5   3         44.54         56.24         2.83 o
   6   5   3        605.68        582.78        14.52 o
   7   5   3         21.28         37.86         5.27 o
   8   5   3         24.62         43.12         4.87 o
   9   5   3        281.31        280.47         8.59 o
  10   5   3         66.62         79.64         5.24 o
  11   5   3         37.72         50.03         5.07 o
  12   5   3         43.19         51.58         8.97 o
 -12   6   3        105.14        112.96         9.42 o
 -11   6   3         69.44         68.48         5.16 o
 -10   6   3        103.13        114.05         6.31 o
  -9   6   3         83.63         87.52         4.54 o
  -8   6   3         61.17         64.02         3.42 o
  -7   6   3        311.27        284.31         8.51 o
  -6   6   3        299.56        276.76         7.48 o
  -5   6   3        263.19        261.68         6.56 o
  -4   6   3         17.59         27.31         3.52 o
  -3   6   3        117.03        114.05         3.16 o
  -2   6   3        821.31        826.99        14.79 o
  -1   6   3         72.44         69.68         2.21 o
   0   6   3        431.90        500.65         9.01 o
   1   6   3         72.71         66.91         2.19 o
   2   6   3        820.99        814.68        15.39 o
   3   6   3        117.19        115.10         2.93 o
   4   6   3         17.61         36.53         3.85 o
   5   6   3        263.11        251.93         6.82 o
   6   6   3        299.45        287.35         8.08 o
   7   6   3        310.76        292.68         8.63 o
   8   6   3         61.30         61.79         3.91 o
   9   6   3         83.51         94.31         5.68 o
  10   6   3        103.24        118.87         6.53 o
  11   6   3         69.48         62.88         5.93 o
  12   6   3        105.21        111.55         8.84 o
 -12   7   3         37.43         58.10         5.55 o
 -11   7   3          3.20          6.35         2.68 o
 -10   7   3        211.27        207.98         8.91 o
  -9   7   3        261.05        237.86         7.65 o
  -8   7   3         41.56         52.50         3.27 o
  -7   7   3        276.47        252.74         7.87 o
  -6   7   3        175.18        161.79         4.78 o
  -5   7   3        170.07        154.30         4.59 o
  -4   7   3         34.36         38.53         2.08 o
  -3   7   3        127.47        144.75         3.73 o
  -2   7   3        313.98        325.23         6.49 o
  -1   7   3        102.77        126.10         3.10 o
   0   7   3        127.03        143.72         4.16 o
   1   7   3        102.31        114.39         4.45 o
   2   7   3        313.73        321.98         6.43 o
   3   7   3        127.20        148.28         3.86 o
   4   7   3         34.38         38.10         2.30 o
   5   7   3        169.93        162.97         4.86 o
   6   7   3        175.23        167.28         5.53 o
   7   7   3        275.94        267.34         7.31 o
   8   7   3         41.56         51.17         3.02 o
   9   7   3        260.62        245.01         8.48 o
  10   7   3        211.48        213.07        10.33 o
  11   7   3          3.24          5.26         2.87 o
  12   7   3         37.37         39.61         5.24 o
 -12   8   3         23.24         27.22         4.40 o
 -11   8   3         25.37         28.29         4.67 o
 -10   8   3         73.63         79.83         5.26 o
  -9   8   3         58.09         67.49         3.87 o
  -8   8   3        101.40         93.29         4.33 o
  -7   8   3         26.53         32.76         3.61 o
  -6   8   3          9.90         13.28         1.78 o
  -5   8   3        415.19        384.60         9.07 o
  -4   8   3         98.24         91.06         3.27 o
  -3   8   3        344.64        335.75         7.09 o
  -2   8   3        161.57        152.54         3.67 o
  -1   8   3       1308.68       1311.06        23.10 o
   0   8   3        735.34        650.05        11.98 o
   1   8   3       1308.43       1321.58        23.08 o
   2   8   3        161.27        153.69         3.74 o
   3   8   3        344.46        330.76         7.68 o
   4   8   3         98.11         96.72         3.60 o
   5   8   3        415.42        387.56        10.22 o
   6   8   3          9.92         12.04         2.07 o
   7   8   3         26.53         38.36         2.68 o
   8   8   3        101.28        103.85         4.49 o
   9   8   3         58.20         66.46         4.14 o
  10   8   3         73.63         77.73         5.40 o
  11   8   3         25.41         20.43         4.95 o
  12   8   3         23.15         27.52         4.57 o
 -12   9   3         60.75         65.83        10.52 o
 -11   9   3         36.51         30.27         5.66 o
 -10   9   3         26.48         33.69         4.29 o
  -9   9   3        178.99        165.75         5.95 o
  -8   9   3          6.98          4.82         2.00 o
  -7   9   3        125.28        113.85         4.68 o
  -6   9   3         64.33         56.30         2.68 o
  -5   9   3        126.27        135.35         4.25 o
  -4   9   3        319.85        292.06         7.19 o
  -3   9   3         55.21         69.54         2.49 o
  -2   9   3        233.93        233.13         5.34 o
  -1   9   3         44.38         55.73         2.63 o
   0   9   3         39.88         53.14         2.13 o
   1   9   3         44.36         49.03         2.66 o
   2   9   3        233.83        224.79         5.08 o
   3   9   3         54.94         76.22         2.61 o
   4   9   3        319.71        297.50         7.59 o
   5   9   3        125.64        142.24         4.91 o
   6   9   3         64.23         54.05         2.96 o
   7   9   3        125.03        118.44         5.48 o
   8   9   3          6.97          9.68         1.97 o
   9   9   3        178.90        156.88         5.78 o
  10   9   3         26.47         30.87         4.16 o
  11   9   3         36.47         24.74         4.63 o
  12   9   3         60.83         64.78         6.11 o
 -11  10   3         37.26         43.47         5.01 o
 -10  10   3         53.29         55.34         4.76 o
  -9  10   3         13.32         11.90         2.24 o
  -8  10   3         59.04         50.00         3.33 o
  -7  10   3         33.57         36.33         3.27 o
  -6  10   3         89.02         80.97         3.49 o
  -5  10   3         29.46         28.69         2.23 o
  -4  10   3          9.49         10.86         1.42 o
  -3  10   3         45.00         48.52         2.22 o
  -2  10   3        145.13        151.62         3.70 o
  -1  10   3         26.20         26.06         1.77 o
   0  10   3        209.46        215.48         4.71 o
   1  10   3         26.12         25.19         1.72 o
   2  10   3        145.38        153.70         4.87 o
   3  10   3         44.96         45.57         2.22 o
   4  10   3          9.48         10.11         1.71 o
   5  10   3         29.39         33.40         2.54 o
   6  10   3         88.79         78.22         3.47 o
   7  10   3         33.56         34.10         2.67 o
   8  10   3         58.99         62.09         3.45 o
   9  10   3         13.27         12.41         2.16 o
  10  10   3         53.28         50.03         4.85 o
  11  10   3         37.27         57.08         9.47 o
 -11  11   3         88.81         83.53         6.48 o
 -10  11   3        172.18        144.96         6.58 o
  -9  11   3         27.98         23.29         2.80 o
  -8  11   3         41.44         43.28         3.19 o
  -7  11   3          3.75          3.14         1.77 o
  -6  11   3         22.27         18.38         2.58 o
  -5  11   3         23.11         23.40         2.33 o
  -4  11   3         53.12         57.61         2.67 o
  -3  11   3         46.71         49.78         2.13 o
  -2  11   3        183.63        173.62         4.06 o
  -1  11   3         55.46         55.07         2.17 o
   0  11   3        232.86        235.63         5.38 o
   1  11   3         55.74         51.49         2.10 o
   2  11   3        183.93        171.48         4.34 o
   3  11   3         46.71         51.91         2.26 o
   4  11   3         53.08         60.57         2.92 o
   5  11   3         23.17         21.20         2.30 o
   6  11   3         22.23         21.46         2.31 o
   7  11   3          3.70          0.14         1.57 o
   8  11   3         41.60         46.04         3.28 o
   9  11   3         27.81         18.37         2.49 o
  10  11   3        171.94        144.07         6.20 o
  11  11   3         88.64         91.61         6.88 o
 -11  12   3          4.67          5.77         3.45 o
 -10  12   3         16.38         11.43         3.42 o
  -9  12   3         16.51         14.44         2.73 o
  -8  12   3        110.62         95.91         3.99 o
  -7  12   3         31.85         27.28         2.41 o
  -6  12   3         44.71         46.61         2.61 o
  -5  12   3        157.12        140.64         4.79 o
  -4  12   3        119.00        101.80         3.51 o
  -3  12   3          0.90          1.25         1.09 o
  -2  12   3         58.32         49.27         1.95 o
  -1  12   3         54.69         64.15         2.23 o
   0  12   3         10.01          4.99         1.20 o
   1  12   3         54.86         62.01         2.54 o
   2  12   3         58.29         48.72         1.97 o
   3  12   3          0.89          1.46         1.19 o
   4  12   3        119.07        103.13         3.86 o
   5  12   3        157.02        138.76         4.77 o
   6  12   3         44.73         49.97         2.98 o
   7  12   3         31.72         34.01         3.16 o
   8  12   3        110.49        103.00         4.50 o
   9  12   3         16.51         15.12         2.36 o
  10  12   3         16.32         14.88         2.72 o
  11  12   3          4.69          8.58         3.69 o
 -11  13   3          2.32          4.93         3.10 o
 -10  13   3         33.26         25.07         3.83 o
  -9  13   3         10.44         11.86         2.38 o
  -8  13   3         65.77         61.01         3.24 o
  -7  13   3         14.88         14.24         1.93 o
  -6  13   3        184.35        174.27         5.18 o
  -5  13   3         26.63         23.52         2.14 o
  -4  13   3         54.40         52.29         2.58 o
  -3  13   3         70.25         71.60         2.61 o
  -2  13   3         30.47         26.90         1.88 o
  -1  13   3         43.10         41.82         1.94 o
   0  13   3          0.09          0.86         1.05 o
   1  13   3         42.94         43.38         2.05 o
   2  13   3         30.47         28.53         1.80 o
   3  13   3         70.42         71.48         2.59 o
   4  13   3         54.05         46.17         2.77 o
   5  13   3         26.51         27.13         2.44 o
   6  13   3        184.29        171.94         5.56 o
   7  13   3         14.87         13.24         2.21 o
   8  13   3         65.81         52.36         3.47 o
   9  13   3         10.44         10.31         2.35 o
  10  13   3         33.24         30.15         4.01 o
  11  13   3          2.33          2.57         2.34 o
 -11  14   3         19.24         19.80         4.32 o
 -10  14   3         11.38         10.63         3.00 o
  -9  14   3         20.73         17.80         2.68 o
  -8  14   3        137.95        121.13         4.55 o
  -7  14   3        264.20        211.42         6.61 o
  -6  14   3         91.41         75.06         3.27 o
  -5  14   3          7.78          9.57         1.71 o
  -4  14   3        115.21        101.61         3.62 o
  -3  14   3         23.06         21.72         1.91 o
  -2  14   3        245.77        206.78         5.27 o
  -1  14   3        159.13        154.59         3.97 o
   0  14   3         28.23         35.54         2.00 o
   1  14   3        158.94        148.00         3.75 o
   2  14   3        245.64        207.94         4.72 o
   3  14   3         23.17         20.94         1.82 o
   4  14   3        115.38        106.40         4.04 o
   5  14   3          7.81          9.02         1.96 o
   6  14   3         91.35         73.80         3.51 o
   7  14   3        264.22        215.86         8.01 o
   8  14   3        137.97        115.44         4.95 o
   9  14   3         20.78         17.94         2.71 o
  10  14   3         11.43          9.65         2.33 o
  11  14   3         19.21         18.70         3.54 o
 -11  15   3         76.38         69.79         6.26 o
 -10  15   3         10.64         14.07         3.26 o
  -9  15   3          1.16          0.85         1.63 o
  -8  15   3         28.58         31.22         2.77 o
  -7  15   3        100.00         82.65         3.55 o
  -6  15   3         84.96         71.57         3.23 o
  -5  15   3        103.30         81.37         3.40 o
  -4  15   3        132.27        113.17         3.65 o
  -3  15   3        147.02        143.83         4.22 o
  -2  15   3         79.17         68.63         2.77 o
  -1  15   3         72.62         71.81         2.64 o
   0  15   3        446.35        405.00         8.88 o
   1  15   3         72.56         74.73         2.63 o
   2  15   3         79.52         66.39         2.46 o
   3  15   3        146.66        141.07         4.15 o
   4  15   3        132.19        118.90         4.30 o
   5  15   3        103.58         87.88         3.76 o
   6  15   3         84.84         72.34         3.55 o
   7  15   3        100.10         88.79         4.25 o
   8  15   3         28.70         29.73         3.07 o
   9  15   3          1.15         -0.37         1.76 o
  10  15   3         10.73          9.59         2.48 o
  11  15   3         76.38         66.10         4.99 o
 -11  16   3         25.96         18.34         3.65 o
 -10  16   3         38.81         36.82         4.59 o
  -9  16   3          8.71         11.55         2.21 o
  -8  16   3        205.70        196.47         6.53 o
  -7  16   3         17.07         23.35         2.38 o
  -6  16   3        147.21        135.54         4.56 o
  -5  16   3         28.99         37.43         2.64 o
  -4  16   3        229.12        201.88         6.08 o
  -3  16   3        332.33        294.48         7.57 o
  -2  16   3         98.98         88.37         3.34 o
  -1  16   3        893.76        821.91        15.78 o
   0  16   3        578.28        542.83        11.45 o
   1  16   3        892.76        822.42        15.10 o
   2  16   3         98.69         87.74         4.66 o
   3  16   3        332.17        301.34         7.45 o
   4  16   3        229.06        202.30        10.10 o
   5  16   3         28.97         34.38         2.87 o
   6  16   3        147.05        145.09         6.64 o
   7  16   3         17.04         15.30         2.46 o
   8  16   3        205.50        190.32         6.74 o
   9  16   3          8.67          3.64         2.21 o
  10  16   3         38.86         31.12         3.46 o
  11  16   3         25.99         26.26         4.78 o
 -11  17   3          4.03          6.38         2.77 o
 -10  17   3         73.27         60.01         4.82 o
  -9  17   3         10.38         11.03         2.12 o
  -8  17   3         43.69         42.43         3.23 o
  -7  17   3         32.67         28.21         2.70 o
  -6  17   3         37.18         38.05         2.79 o
  -5  17   3        318.21        275.64         9.04 o
  -4  17   3        192.15        185.91         6.27 o
  -3  17   3        548.20        512.75        11.00 o
  -2  17   3        798.38        730.82        17.17 o
  -1  17   3        100.42        119.26         3.59 o
   0  17   3        264.43        245.10         6.07 o
   1  17   3        100.70        124.03         3.78 o
   2  17   3        798.28        740.79        15.13 o
   3  17   3        548.11        490.02        11.41 o
   4  17   3        192.15        191.73         5.90 o
   5  17   3        318.50        280.38         8.59 o
   6  17   3         37.07         38.75         3.27 o
   7  17   3         32.76         23.79         2.80 o
   8  17   3         43.59         39.77         3.43 o
   9  17   3         10.43          7.14         2.21 o
  10  17   3         73.12         52.54         3.91 o
  11  17   3          4.01          3.72         2.69 o
 -10  18   3         37.04         37.55         3.95 o
  -9  18   3        182.37        159.32         7.36 o
  -8  18   3         45.07         41.93         3.26 o
  -7  18   3        166.21        140.13         5.04 o
  -6  18   3        124.16        109.04         4.28 o
  -5  18   3          4.04         10.80         1.88 o
  -4  18   3        132.72        139.07         5.21 o
  -3  18   3         98.89        114.67         4.02 o
  -2  18   3       1181.83       1083.51        24.46 o
  -1  18   3       1248.61       1147.38        23.70 o
   0  18   3         25.43         26.25         2.33 o
   1  18   3       1248.35       1120.82        22.82 o
   2  18   3       1182.41       1082.28        22.80 o
   3  18   3         98.69        111.92         4.22 o
   4  18   3        132.73        137.29         4.91 o
   5  18   3          4.01          8.27         2.38 o
   6  18   3        124.46        102.28         4.60 o
   7  18   3        166.26        135.93         5.53 o
   8  18   3         45.23         45.36         3.59 o
   9  18   3        182.36        152.49         6.48 o
  10  18   3         37.03         29.10         3.45 o
 -10  19   3          1.35          2.34         2.88 o
  -9  19   3         16.24         17.25         3.16 o
  -8  19   3         27.02         32.10         2.98 o
  -7  19   3         37.40         35.80         3.02 o
  -6  19   3         29.10         31.68         2.91 o
  -5  19   3        297.30        247.99         7.26 o
  -4  19   3        307.89        277.62         8.99 o
  -3  19   3        191.84        189.24         6.54 o
  -2  19   3        690.78        641.88        16.60 o
  -1  19   3         82.68        103.17         4.06 o
   0  19   3         70.60         95.39         3.40 o
   1  19   3         82.47        106.53         3.98 o
   2  19   3        691.27        655.25        14.50 o
   3  19   3        191.79        190.26         5.89 o
   4  19   3        308.17        290.01         7.35 o
   5  19   3        297.23        259.03         7.43 o
   6  19   3         29.05         37.74         3.29 o
   7  19   3         37.37         33.44         3.34 o
   8  19   3         26.98         24.19         3.10 o
   9  19   3         16.24         11.96         2.68 o
  10  19   3          1.38          0.83         2.31 o
 -10  20   3          3.15          2.08         2.39 o
  -9  20   3         28.23         35.80         3.77 o
  -8  20   3         17.78         17.24         2.47 o
  -7  20   3         14.66         16.78         2.40 o
  -6  20   3         12.87         15.96         2.36 o
  -5  20   3        121.91        110.11         4.36 o
  -4  20   3         27.90         33.43         2.93 o
  -3  20   3        335.47        304.56         8.15 o
  -2  20   3        968.98        882.81        21.89 o
  -1  20   3        882.42        832.44        20.69 o
   0  20   3       1139.21       1025.10        20.43 o
   1  20   3        882.56        839.31        17.23 o
   2  20   3        969.72        892.54        19.19 o
   3  20   3        335.39        293.44        11.09 o
   4  20   3         27.92         36.18         2.57 o
   5  20   3        121.90        116.29         4.92 o
   6  20   3         12.86         11.82         2.51 o
   7  20   3         14.60         16.08         2.63 o
   8  20   3         17.85         17.84         2.84 o
   9  20   3         28.20         30.25         3.63 o
  10  20   3          3.17          3.51         2.83 o
 -10  21   3         20.48         24.30         5.10 o
  -9  21   3         86.05         82.35         4.39 o
  -8  21   3         90.69         79.35         3.99 o
  -7  21   3        188.03        177.56         6.09 o
  -6  21   3        100.04        101.12         4.69 o
  -5  21   3        165.64        163.18         8.79 o
  -4  21   3        160.41        173.10         9.00 o
  -3  21   3        150.49        136.98         5.11 o
  -2  21   3        464.11        470.98        11.69 o
  -1  21   3          7.87         12.91         2.31 o
   0  21   3        262.13        301.43         7.56 o
   1  21   3          7.95         10.58         2.09 o
   2  21   3        463.30        471.69        11.69 o
   3  21   3        150.83        136.61         4.90 o
   4  21   3        160.52        187.39         5.83 o
   5  21   3        165.68        162.51         6.03 o
   6  21   3        100.19         97.09         4.75 o
   7  21   3        188.09        187.89         6.73 o
   8  21   3         90.53         84.45         4.40 o
   9  21   3         86.00         84.87         4.94 o
  10  21   3         20.38         16.17         2.99 o
 -10  22   3          2.97          4.76         2.45 o
  -9  22   3         13.34         11.55         2.56 o
  -8  22   3        101.08         98.10         5.89 o
  -7  22   3        191.14        166.67         7.51 o
  -6  22   3         88.47         77.06         4.64 o
  -5  22   3        138.64        125.43         5.41 o
  -4  22   3        341.52        304.36         9.00 o
  -3  22   3        427.58        367.75        10.36 o
  -2  22   3        871.95        816.32        20.70 o
  -1  22   3        149.52        140.36         5.45 o
   0  22   3       1388.37       1346.12        29.48 o
   1  22   3        149.31        146.46         5.07 o
   2  22   3        871.93        807.16        18.84 o
   3  22   3        427.34        368.16         9.72 o
   4  22   3        341.41        306.14         8.47 o
   5  22   3        138.76        126.19         5.30 o
   6  22   3         88.48         92.56         4.61 o
   7  22   3        191.17        170.09         6.73 o
   8  22   3        101.02         82.91         4.52 o
   9  22   3         13.37         11.89         2.84 o
  10  22   3          2.95          2.40         2.55 o
  -9  23   3         50.75         49.85         3.74 o
  -8  23   3         62.69         66.32         3.84 o
  -7  23   3        129.03        135.90         8.77 o
  -6  23   3         39.40         34.50         4.04 o
  -5  23   3        212.90        186.73         6.59 o
  -4  23   3         75.80         72.88         3.98 o
  -3  23   3        662.56        621.01        16.11 o
  -2  23   3         18.62         28.38         2.75 o
  -1  23   3         86.61        105.51         5.92 o
   0  23   3         96.53        118.97         4.98 o
   1  23   3         86.46        104.88         4.29 o
   2  23   3         18.62         30.83         2.96 o
   3  23   3        661.64        632.70        22.31 o
   4  23   3         75.94         75.76         3.86 o
   5  23   3        212.32        199.45         7.59 o
   6  23   3         39.35         31.98         3.42 o
   7  23   3        128.74        130.56         6.10 o
   8  23   3         62.68         65.43         4.65 o
   9  23   3         50.82         48.40         4.46 o
  -9  24   3          8.43         13.21         2.52 o
  -8  24   3          0.25         -1.41         2.06 o
  -7  24   3          2.00          1.04         2.41 o
  -6  24   3          5.83          7.94         2.58 o
  -5  24   3          4.35          5.30         2.31 o
  -4  24   3         31.08         33.38         3.30 o
  -3  24   3        302.54        299.25         9.28 o
  -2  24   3        172.88        194.76         6.23 o
  -1  24   3        498.07        475.64        14.12 o
   0  24   3       1046.05        989.83        26.95 o
   1  24   3        498.06        480.34        12.19 o
   2  24   3        173.19        187.90         6.59 o
   3  24   3        302.73        286.84         9.37 o
   4  24   3         30.99         32.15         3.03 o
   5  24   3          4.35          7.82         2.52 o
   6  24   3          5.87          4.59         2.19 o
   7  24   3          2.00          1.36         2.14 o
   8  24   3          0.26          4.54         2.73 o
   9  24   3          8.40          8.66         2.99 o
  -9  25   3         12.90         10.96         3.05 o
  -8  25   3          1.53         -0.93         2.76 o
  -7  25   3         11.21         15.43         3.17 o
  -6  25   3         47.28         55.22         4.67 o
  -5  25   3         53.01         51.79         4.03 o
  -4  25   3        131.02        133.94         5.47 o
  -3  25   3         47.73         48.23         3.70 o
  -2  25   3         37.31         39.64         3.16 o
  -1  25   3        118.88        136.81         6.02 o
   0  25   3         17.29         26.63         3.28 o
   1  25   3        119.13        138.75         5.51 o
   2  25   3         37.30         40.58         3.35 o
   3  25   3         47.88         44.90         3.26 o
   4  25   3        130.96        132.22         5.32 o
   5  25   3         52.88         59.45         4.42 o
   6  25   3         47.24         44.44         4.23 o
   7  25   3         11.17         12.86         2.80 o
   8  25   3          1.52         -0.68         2.53 o
   9  25   3         12.98         11.03         2.98 o
  -9  26   3         32.29         30.68         5.69 o
  -8  26   3          6.78          6.43         2.95 o
  -7  26   3         24.64         29.61         4.40 o
  -6  26   3         50.74         53.72         4.72 o
  -5  26   3         32.19         36.54         3.55 o
  -4  26   3         19.38         23.21         2.96 o
  -3  26   3         37.54         35.56         3.53 o
  -2  26   3         19.47         18.40         2.62 o
  -1  26   3        115.29        119.33         5.64 o
   0  26   3          7.23          8.80         2.82 o
   1  26   3        115.25        127.00         5.23 o
   2  26   3         19.37         22.83         2.84 o
   3  26   3         37.43         40.29         3.17 o
   4  26   3         19.30         19.10         2.73 o
   5  26   3         32.12         31.22         3.80 o
   6  26   3         50.86         52.60         4.30 o
   7  26   3         24.61         26.39         4.62 o
   8  26   3          6.76          4.11         2.73 o
   9  26   3         32.29         30.70         3.75 o
  -8  27   3         13.42         10.79         3.16 o
  -7  27   3         97.99         98.54         7.47 o
  -6  27   3         29.50         31.46         3.50 o
  -5  27   3        102.64        101.09         5.13 o
  -4  27   3         58.99         67.39         4.55 o
  -3  27   3        227.83        242.41        11.11 o
  -2  27   3         37.08         48.55         3.75 o
  -1  27   3          1.99          3.69         2.09 o
   0  27   3          3.73          4.15         2.59 o
   1  27   3          2.02          4.13         2.09 o
   2  27   3         37.25         48.03         4.01 o
   3  27   3        228.00        230.60         7.77 o
   4  27   3         58.91         62.47         4.24 o
   5  27   3        102.90         99.64         5.36 o
   6  27   3         29.40         30.81         3.76 o
   7  27   3         98.19        102.92         5.76 o
   8  27   3         13.40         13.31         3.40 o
  -8  28   3         19.00         23.23         3.78 o
  -7  28   3        147.19        163.31         8.10 o
  -6  28   3         54.85         64.79         4.28 o
  -5  28   3         24.98         27.17         3.41 o
  -4  28   3         11.21          7.70         2.50 o
  -3  28   3          0.71         -0.94         2.03 o
  -2  28   3         85.20         89.27         4.36 o
  -1  28   3         36.59         34.76         3.51 o
   0  28   3        112.75        111.08         6.07 o
   1  28   3         36.54         35.57         3.79 o
   2  28   3         85.41         83.79         4.76 o
   3  28   3          0.70          0.48         2.96 o
   4  28   3         11.19         12.26         2.50 o
   5  28   3         24.91         29.62         3.79 o
   6  28   3         54.78         63.76         4.73 o
   7  28   3        147.40        158.73         7.95 o
   8  28   3         19.06         22.38         4.34 o
  -8  29   3         45.14         57.16         5.22 o
  -7  29   3        115.60        117.02         7.98 o
  -6  29   3         21.80         25.82         3.42 o
  -5  29   3        137.98        134.75         8.88 o
  -4  29   3         32.80         37.17         4.26 o
  -3  29   3          3.39          3.71         2.26 o
  -2  29   3         19.69         26.87         4.21 o
  -1  29   3         20.09         24.96         3.95 o
   0  29   3         65.21         73.05         5.16 o
   1  29   3         20.23         23.48         3.74 o
   2  29   3         19.62         19.87         3.19 o
   3  29   3          3.43          1.90         2.47 o
   4  29   3         32.81         33.37         3.29 o
   5  29   3        138.27        152.65         6.63 o
   6  29   3         21.73         21.11         3.59 o
   7  29   3        115.82        123.45         7.02 o
   8  29   3         45.08         60.33         6.51 o
  -7  30   3         96.40        116.16        12.17 o
  -6  30   3        111.33        111.12         5.68 o
  -5  30   3         15.33         19.65         3.49 o
  -4  30   3         52.03         60.14         4.28 o
  -3  30   3         12.11         10.80         2.56 o
  -2  30   3          5.98          8.44         2.39 o
  -1  30   3         17.42         19.13         3.51 o
   0  30   3         48.90         54.03         4.83 o
   1  30   3         17.36         17.58         3.81 o
   2  30   3          5.97          0.93         2.56 o
   3  30   3         12.06          8.98         3.05 o
   4  30   3         51.93         59.14         4.29 o
   5  30   3         15.33         19.87         3.39 o
   6  30   3        111.24        107.48         6.33 o
   7  30   3         96.52        108.28         8.24 o
  -7  31   3         14.98         18.04         3.71 o
  -6  31   3        183.30        181.02         7.49 o
  -5  31   3         78.10         83.94         5.82 o
  -4  31   3         55.08         63.32         4.68 o
  -3  31   3         31.09         33.91         3.56 o
  -2  31   3          9.46         13.90         3.00 o
  -1  31   3          3.98          5.29         3.01 o
   0  31   3          6.90          9.80         3.09 o
   1  31   3          4.04          4.18         2.90 o
   2  31   3          9.56          9.88         3.43 o
   3  31   3         31.05         28.88         3.85 o
   4  31   3         55.07         65.96         4.54 o
   5  31   3         78.10         77.21         5.05 o
   6  31   3        183.12        175.99         9.13 o
   7  31   3         14.96         16.53         4.05 o
  -6  32   3         34.49         44.45         4.19 o
  -5  32   3        172.92        184.88         9.77 o
  -4  32   3         25.14         30.18         3.88 o
  -3  32   3         25.19         29.18         3.52 o
  -2  32   3          2.59          3.77         4.07 o
  -1  32   3          5.39          3.29         2.74 o
   0  32   3          0.32          4.11         2.75 o
   1  32   3          5.36         10.37         3.43 o
   2  32   3          2.58          6.06         3.47 o
   3  32   3         25.24         30.29         4.46 o
   4  32   3         25.10         26.74         3.71 o
   5  32   3        172.93        185.05         7.91 o
   6  32   3         34.60         31.31         5.04 o
  -6  33   3        167.00        178.14         9.83 o
  -5  33   3         65.88         73.99         5.19 o
  -4  33   3        140.51        157.25         9.05 o
  -3  33   3          4.21          2.40         3.43 o
  -2  33   3         61.36         60.41         5.88 o
  -1  33   3         45.86         59.87         5.45 o
   0  33   3        203.26        229.83        12.01 o
   1  33   3         45.77         44.00         6.72 o
   2  33   3         61.18         55.68         6.53 o
   3  33   3          4.25          4.58         2.89 o
   4  33   3        140.34        153.71        11.68 o
   5  33   3         65.88         84.28         5.45 o
   6  33   3        166.88        190.34         9.82 o
  -5  34   3         33.89         29.28         4.93 o
  -4  34   3         25.47         28.00         3.98 o
  -3  34   3          4.75          2.44         2.40 o
  -2  34   3         23.73         23.26         6.02 o
  -1  34   3         38.68         42.58         4.97 o
   0  34   3         44.29         55.41         5.65 o
   1  34   3         38.60         43.69         6.19 o
   2  34   3         23.84         31.28         5.48 o
   3  34   3          4.75          5.39         3.54 o
   4  34   3         25.54         24.17         3.64 o
   5  34   3         33.92         28.24         6.51 o
  -5  35   3         37.55         36.95         4.24 o
  -4  35   3          0.17          1.06         2.78 o
  -3  35   3         86.27         97.51         6.82 o
  -2  35   3         76.53         90.36         6.95 o
  -1  35   3         13.07         13.32         3.50 o
   0  35   3        129.58        151.40         7.60 o
   1  35   3         13.08         18.06         4.72 o
   2  35   3         76.37         87.93         9.39 o
   3  35   3         86.44         80.96        12.62 o
   4  35   3          0.17          5.78         3.22 o
   5  35   3         37.70         39.68         4.23 o
  -4  36   3         19.92         34.20         4.20 o
  -3  36   3         16.24         21.18         3.97 o
  -2  36   3         76.96         92.01         8.42 o
  -1  36   3        194.38        224.87        15.78 o
   0  36   3         82.50        110.42         9.85 o
   1  36   3        194.52        219.77        13.63 o
   2  36   3         76.89         83.41         7.76 o
   3  36   3         16.27         27.34         5.24 o
   4  36   3         19.90         28.31         4.88 o
  -3  37   3         51.31         74.10         6.75 o
  -2  37   3         76.75        110.33         7.79 o
  -1  37   3         31.48         48.57         4.99 o
   0  37   3         42.02         69.53         6.81 o
   1  37   3         31.55         27.11         5.58 o
   2  37   3         76.78         95.56         8.30 o
   3  37   3         51.40         55.83         8.08 o
  -2  38   3          0.80         -1.98         4.10 o
  -1  38   3         38.10         61.80         5.64 o
   0  38   3         43.19         35.43         6.39 o
   1  38   3         38.15         55.98        11.52 o
   2  38   3          0.80          8.43         7.70 o
   0   0   4         58.35         91.42         4.62 o
   1   0   4        221.29        213.99         5.52 o
   2   0   4          1.48          5.28         1.44 o
   3   0   4          2.68         23.39         1.96 o
   4   0   4        144.33        301.30        11.83 o
   5   0   4         32.04         49.09         3.14 o
   6   0   4        168.29        314.26         9.64 o
   7   0   4          0.05          1.62         2.09 o
   8   0   4        163.68        155.81         6.25 o
   9   0   4         58.99         69.52         5.01 o
  10   0   4          5.22          7.61         2.77 o
  11   0   4        243.86        257.38        18.18 o
 -11   1   4         12.95         16.68         4.94 o
 -10   1   4         17.73         18.81         3.29 o
  -9   1   4         18.16         34.05         3.87 o
  -8   1   4         16.96         30.08         3.53 o
  -7   1   4         13.40         13.97         2.69 o
  -6   1   4       1116.61       1012.38        24.23 o
  -5   1   4         59.82         82.62         3.78 o
  -4   1   4       1147.84       1013.32        25.11 o
  -3   1   4        144.49        128.21         3.95 o
  -2   1   4         21.56         52.29         3.42 o
  -1   1   4         39.14         58.65         2.72 o
   0   1   4        313.84        326.96         7.58 o
   1   1   4         39.15         58.96         2.80 o
   2   1   4         21.58         51.34         2.87 o
   3   1   4        144.58        127.87         3.94 o
   4   1   4       1147.40       1048.09        25.01 o
   5   1   4         59.81         75.76         3.88 o
   6   1   4       1116.34        994.00        24.14 o
   7   1   4         13.42         14.77         2.72 o
   8   1   4         17.01         33.65         3.31 o
   9   1   4         18.13         41.01         4.22 o
  10   1   4         17.79         15.00         3.58 o
  11   1   4         12.92         30.96         5.73 o
 -11   2   4         69.62         62.03         7.00 o
 -10   2   4         47.55         49.29         4.58 o
  -9   2   4        235.09        216.13         8.94 o
  -8   2   4        110.81        110.97         5.14 o
  -7   2   4         27.88         31.54         2.96 o
  -6   2   4        147.27        240.27         7.04 o
  -5   2   4        119.37        132.26         4.67 o
  -4   2   4        372.83        434.10        11.98 o
  -3   2   4        180.72        170.42         4.69 o
  -2   2   4        382.85        359.80         8.28 o
  -1   2   4        306.08        289.59         6.91 o
   0   2   4        294.48        325.70         7.56 o
   1   2   4        306.27        287.12         6.88 o
   2   2   4        383.03        360.96         7.83 o
   3   2   4        180.81        161.43         4.89 o
   4   2   4        372.47        440.70        14.92 o
   5   2   4        119.19        132.32         5.01 o
   6   2   4        147.61        234.49         8.11 o
   7   2   4         27.76         26.56         3.96 o
   8   2   4        110.71        112.35         7.62 o
   9   2   4        235.26        204.18         9.65 o
  10   2   4         47.45         47.11         4.86 o
  11   2   4         69.56         71.47         7.63 o
 -11   3   4         39.43         54.63         5.77 o
 -10   3   4         50.02         54.67         4.52 o
  -9   3   4         47.48         64.33         5.49 o
  -8   3   4         31.22         32.33         3.29 o
  -7   3   4         21.51         29.01         2.89 o
  -6   3   4        478.58        421.51        10.99 o
  -5   3   4        101.45        144.57         4.98 o
  -4   3   4        177.24        195.33         6.35 o
  -3   3   4         14.69         39.98         2.62 o
  -2   3   4        101.69        153.68         4.43 o
  -1   3   4        103.79        122.36         3.87 o
   0   3   4        506.74        485.52        10.53 o
   1   3   4        103.71        118.72         3.79 o
   2   3   4        101.81        149.74         4.14 o
   3   3   4         14.74         35.82         2.51 o
   4   3   4        177.30        181.95         6.82 o
   5   3   4        101.10        143.08         5.31 o
   6   3   4        478.51        439.55        12.80 o
   7   3   4         21.45         31.20         5.21 o
   8   3   4         31.22         28.69         3.85 o
   9   3   4         47.40         63.83         5.12 o
  10   3   4         49.97         56.15         4.95 o
  11   3   4         39.48         58.50         9.98 o
 -11   4   4        125.66        128.62         8.98 o
 -10   4   4         44.51         40.26         4.17 o
  -9   4   4         52.63         59.87         6.08 o
  -8   4   4         10.67         22.16         4.03 o
  -7   4   4        142.97        139.86         5.08 o
  -6   4   4         27.60         59.55         3.32 o
  -5   4   4        505.03        483.65        12.89 o
  -4   4   4         83.84         98.55         4.00 o
  -3   4   4        212.37        192.09         5.15 o
  -2   4   4        679.51        621.12        13.26 o
  -1   4   4         98.29        100.33         3.46 o
   0   4   4         66.12        147.81         5.22 o
   1   4   4         98.22         98.79         3.43 o
   2   4   4        679.72        633.24        13.28 o
   3   4   4        212.39        189.76         5.70 o
   4   4   4         83.71         94.70         4.61 o
   5   4   4        504.93        488.44        15.96 o
   6   4   4         27.50         64.67         4.62 o
   7   4   4        142.80        143.92         5.98 o
   8   4   4         10.73         22.98         2.87 o
   9   4   4         52.70         59.44         4.00 o
  10   4   4         44.41         47.04         4.79 o
  11   4   4        125.70        124.51         9.30 o
 -11   5   4         76.78         98.45        14.28 o
 -10   5   4         12.90          8.06         3.06 o
  -9   5   4          0.06          5.14         2.10 o
  -8   5   4         94.29         85.39         5.85 o
  -7   5   4          0.25          7.59         1.91 o
  -6   5   4         95.75         95.64         4.09 o
  -5   5   4         94.23        137.00         5.21 o
  -4   5   4         41.94         49.48         3.01 o
  -3   5   4         27.37         32.39         2.32 o
  -2   5   4        380.68        360.01         8.35 o
  -1   5   4         15.04         46.66         3.94 o
   0   5   4        968.56        846.55        17.22 o
   1   5   4         15.00         45.36         6.36 o
   2   5   4        380.55        362.63         8.72 o
   3   5   4         27.40         34.24         2.55 o
   4   5   4         41.93         44.89         4.01 o
   5   5   4         94.24        138.71         5.20 o
   6   5   4         95.77        101.61         5.48 o
   7   5   4          0.24         11.64         3.89 o
   8   5   4         94.36         85.24         4.56 o
   9   5   4          0.06          6.08         2.49 o
  10   5   4         12.88          8.41         3.24 o
  11   5   4         76.72         72.01        10.11 o
 -10   6   4          6.83          5.05         3.74 o
  -9   6   4         56.71         52.45         3.76 o
  -8   6   4         63.68         63.55         3.53 o
  -7   6   4         52.01         55.23         3.23 o
  -6   6   4        201.49        194.70         6.13 o
  -5   6   4        211.87        211.00         7.22 o
  -4   6   4        109.68        109.37         4.28 o
  -3   6   4         49.38         51.76         2.60 o
  -2   6   4         47.30         68.97         2.90 o
  -1   6   4        491.84        447.05         9.76 o
   0   6   4         16.91         79.23         5.53 o
   1   6   4        491.97        432.53        10.18 o
   2   6   4         47.36         71.68         3.99 o
   3   6   4         49.51         59.55         3.44 o
   4   6   4        109.72        117.42         5.77 o
   5   6   4        211.66        211.83         8.51 o
   6   6   4        201.32        191.13         7.17 o
   7   6   4         51.80         54.49         3.89 o
   8   6   4         63.76         66.80         4.20 o
   9   6   4         56.82         49.51         4.24 o
  10   6   4          6.83          6.86         2.93 o
 -10   7   4         11.05          8.52         2.79 o
  -9   7   4         15.12         15.91         2.64 o
  -8   7   4         27.71         25.06         2.99 o
  -7   7   4         18.00         20.66         2.45 o
  -6   7   4         95.07        103.85         4.21 o
  -5   7   4        213.18        209.35         6.91 o
  -4   7   4        139.66        150.73         5.17 o
  -3   7   4        259.91        267.91         6.83 o
  -2   7   4        107.34        102.23         3.59 o
  -1   7   4         34.48        157.45        13.53 o
   0   7   4         24.43         31.55         2.31 o
   1   7   4         34.64        118.01         8.66 o
   2   7   4        107.38        103.42         3.99 o
   3   7   4        259.92        263.98         7.30 o
   4   7   4        139.50        153.50         5.90 o
   5   7   4        213.05        210.51         7.53 o
   6   7   4         95.17         96.53         4.84 o
   7   7   4         17.98         18.68         2.87 o
   8   7   4         27.63         30.69         3.67 o
   9   7   4         15.18         19.33         3.56 o
  10   7   4         11.01          5.62         3.20 o
 -10   8   4         61.50         58.27         4.80 o
  -9   8   4         72.11         67.24         3.95 o
  -8   8   4        157.47        143.73         5.63 o
  -7   8   4         74.27         71.47         3.68 o
  -6   8   4        268.60        254.12         9.22 o
  -5   8   4         77.21         80.15         3.96 o
  -4   8   4        411.20        386.20        10.23 o
  -3   8   4        573.15        504.56        11.09 o
  -2   8   4         62.26         59.90         2.81 o
  -1   8   4       1074.52        979.55        19.59 o
   0   8   4        103.71         98.20         3.66 o
   1   8   4       1073.44        961.98        20.51 o
   2   8   4         62.28         58.85         3.09 o
   3   8   4        572.77        510.08        12.30 o
   4   8   4        411.08        395.81        12.41 o
   5   8   4         77.39         83.71         5.03 o
   6   8   4        268.60        254.20         8.62 o
   7   8   4         74.33         71.41         4.69 o
   8   8   4        157.49        140.27         6.49 o
   9   8   4         71.92         77.80         6.41 o
  10   8   4         61.46         61.18         5.12 o
 -10   9   4          0.40          8.44         2.74 o
  -9   9   4         42.97         37.84         3.33 o
  -8   9   4         90.52         86.12         4.06 o
  -7   9   4         37.86         37.86         3.08 o
  -6   9   4         17.05         30.55         3.11 o
  -5   9   4         15.94         21.88         2.79 o
  -4   9   4         57.20         80.57         3.37 o
  -3   9   4        166.68        192.93         5.32 o
  -2   9   4         87.07         71.16         3.02 o
  -1   9   4        445.93        483.02        10.64 o
   0   9   4         10.78          9.34         1.73 o
   1   9   4        445.57        483.67        11.15 o
   2   9   4         87.07         71.33         3.62 o
   3   9   4        166.39        197.45         9.30 o
   4   9   4         57.00         83.36         5.14 o
   5   9   4         15.91         27.47         3.72 o
   6   9   4         17.09         44.69         7.59 o
   7   9   4         37.88         36.53         3.80 o
   8   9   4         90.47         86.04         5.74 o
   9   9   4         43.05         39.80         4.45 o
  10   9   4          0.40          5.84         2.97 o
 -10  10   4         80.16         64.12         4.66 o
  -9  10   4          5.82          6.80         2.00 o
  -8  10   4         56.85         51.40         3.40 o
  -7  10   4         89.16         85.74         3.95 o
  -6  10   4        247.47        224.21         7.52 o
  -5  10   4         73.65         75.75         3.64 o
  -4  10   4        111.77        113.88         5.37 o
  -3  10   4        394.69        352.20         8.23 o
  -2  10   4        134.01        155.14         4.61 o
  -1  10   4        286.66        287.87         7.37 o
   0  10   4         12.73         17.80         2.09 o
   1  10   4        286.40        285.98         7.29 o
   2  10   4        133.91        158.45         5.79 o
   3  10   4        394.35        339.76         9.02 o
   4  10   4        112.02        125.04         7.51 o
   5  10   4         73.66         72.49         5.18 o
   6  10   4        247.63        237.48         7.71 o
   7  10   4         88.94         92.54         4.49 o
   8  10   4         56.88         48.74         5.29 o
   9  10   4          5.76          7.60         2.50 o
  10  10   4         80.13         62.55         4.52 o
 -10  11   4         11.19         14.03         2.55 o
  -9  11   4         59.07         56.91         3.62 o
  -8  11   4         47.74         55.72         3.39 o
  -7  11   4          7.19          8.12         2.12 o
  -6  11   4         37.09         37.44         3.19 o
  -5  11   4         30.50         37.19         3.62 o
  -4  11   4        255.31        219.60         6.21 o
  -3  11   4        129.09        136.93         4.24 o
  -2  11   4        529.60        451.76        10.76 o
  -1  11   4        117.56        123.77         4.21 o
   0  11   4         23.42         17.68         2.03 o
   1  11   4        117.61        122.75         4.22 o
   2  11   4        529.78        464.09        12.27 o
   3  11   4        128.87        125.80         5.53 o
   4  11   4        255.47        230.60        13.29 o
   5  11   4         30.46         41.74         4.24 o
   6  11   4         37.01         45.28         3.47 o
   7  11   4          7.18         12.41         2.36 o
   8  11   4         47.70         49.08         4.10 o
   9  11   4         58.98         58.34         4.36 o
  10  11   4         11.14         17.65         3.68 o
 -10  12   4         96.16         88.30         4.47 o
  -9  12   4         30.52         31.83         3.01 o
  -8  12   4         29.20         27.18         3.53 o
  -7  12   4         46.62         40.37         3.34 o
  -6  12   4         51.46         44.46         3.52 o
  -5  12   4        259.07        222.74         6.84 o
  -4  12   4         27.01         40.93         4.06 o
  -3  12   4         70.65         65.76         3.01 o
  -2  12   4        324.61        317.78         8.18 o
  -1  12   4         25.04         27.81         2.65 o
   0  12   4        154.36        131.83         5.19 o
   1  12   4         25.13         30.92         2.60 o
   2  12   4        325.20        331.21         9.32 o
   3  12   4         70.94         63.56         3.26 o
   4  12   4         27.12         48.60         6.96 o
   5  12   4        259.48        221.51        10.42 o
   6  12   4         51.53         45.72         3.74 o
   7  12   4         46.72         41.78         3.56 o
   8  12   4         29.35         29.49         4.34 o
   9  12   4         30.54         33.03         4.40 o
  10  12   4         96.23         91.10         5.94 o
 -10  13   4         94.69         92.44         6.14 o
  -9  13   4         41.61         36.30         3.16 o
  -8  13   4         25.91         28.44         3.01 o
  -7  13   4         22.36         26.82         2.92 o
  -6  13   4         24.91         21.09         2.73 o
  -5  13   4         88.08         83.14         3.98 o
  -4  13   4        151.67        135.35         4.76 o
  -3  13   4        162.76        149.83         4.93 o
  -2  13   4        234.23        231.51         6.44 o
  -1  13   4         56.77         57.73         3.14 o
   0  13   4         50.64         48.86         2.79 o
   1  13   4         56.99         59.85         3.19 o
   2  13   4        234.20        235.06         9.83 o
   3  13   4        162.74        165.63         6.04 o
   4  13   4        151.77        136.40         5.96 o
   5  13   4         88.14         98.65         6.81 o
   6  13   4         24.92         23.38         3.19 o
   7  13   4         22.36         32.03         3.08 o
   8  13   4         25.91         24.56         3.09 o
   9  13   4         41.51         40.70         4.43 o
  10  13   4         94.76         89.84         5.52 o
 -10  14   4        139.31        118.99         5.24 o
  -9  14   4         22.97         32.16         5.25 o
  -8  14   4        149.55        138.02         5.73 o
  -7  14   4        102.05         90.77         4.48 o
  -6  14   4          8.49          7.11         2.04 o
  -5  14   4          6.11          4.93         1.85 o
  -4  14   4         72.96         71.70         3.58 o
  -3  14   4        298.43        242.86         6.72 o
  -2  14   4        160.98        161.63         5.09 o
  -1  14   4         78.72         71.28         3.46 o
   0  14   4         11.42          9.61         1.74 o
   1  14   4         78.85         66.20         3.18 o
   2  14   4        161.41        166.64         5.50 o
   3  14   4        298.59        242.51         9.54 o
   4  14   4         73.11         85.72         4.91 o
   5  14   4          6.10          9.41         2.46 o
   6  14   4          8.48          9.53         2.90 o
   7  14   4        102.13         95.79         4.44 o
   8  14   4        149.49        150.16         6.13 o
   9  14   4         23.00         19.02         3.10 o
  10  14   4        139.42        118.62         6.26 o
 -10  15   4         82.33         73.56         4.62 o
  -9  15   4         90.16         88.44         6.38 o
  -8  15   4          3.60          5.56         1.92 o
  -7  15   4         35.41         33.25         3.27 o
  -6  15   4         14.72          9.96         2.06 o
  -5  15   4         86.35         64.99         3.54 o
  -4  15   4        207.29        165.88         5.59 o
  -3  15   4         11.22         14.91         2.53 o
  -2  15   4        159.32        128.29         4.85 o
  -1  15   4          7.84          4.60         1.80 o
   0  15   4          0.10         -0.10         1.42 o
   1  15   4          7.81          7.11         2.08 o
   2  15   4        159.38        138.06         5.33 o
   3  15   4         11.26         15.81         2.72 o
   4  15   4        206.98        167.72         6.86 o
   5  15   4         86.30         68.28         4.53 o
   6  15   4         14.65          9.78         2.68 o
   7  15   4         35.45         31.59         3.90 o
   8  15   4          3.61          6.34         2.26 o
   9  15   4         90.23         96.98         4.98 o
  10  15   4         82.25         71.34         6.72 o
  -9  16   4        122.78        117.88         5.36 o
  -8  16   4        150.21        121.91         5.80 o
  -7  16   4         49.38         50.52         3.79 o
  -6  16   4         17.18         14.21         2.38 o
  -5  16   4         53.10         58.52         3.75 o
  -4  16   4        101.87        100.15         4.19 o
  -3  16   4         39.40         39.80         3.04 o
  -2  16   4        143.16        132.32         4.83 o
  -1  16   4         73.04         69.75         3.48 o
   0  16   4          2.23         -0.15         1.45 o
   1  16   4         73.21         68.99         3.57 o
   2  16   4        142.81        126.43         5.18 o
   3  16   4         39.51         35.26         3.10 o
   4  16   4        101.72         96.39         5.52 o
   5  16   4         53.02         58.34         4.05 o
   6  16   4         17.28         15.07         3.10 o
   7  16   4         49.33         47.97         4.37 o
   8  16   4        150.36        123.03         6.31 o
   9  16   4        122.65        113.70         5.57 o
  -9  17   4          5.20         10.14         2.54 o
  -8  17   4         37.33         27.88         3.18 o
  -7  17   4          9.45         12.32         2.44 o
  -6  17   4         12.45          9.88         2.41 o
  -5  17   4         37.51         35.12         3.34 o
  -4  17   4         18.14         14.39         2.26 o
  -3  17   4         80.27         71.84         3.80 o
  -2  17   4         33.52         36.43         3.59 o
  -1  17   4         30.47         25.55         3.07 o
   0  17   4          3.68          1.06         1.80 o
   1  17   4         30.50         28.18         2.86 o
   2  17   4         33.52         37.10         4.13 o
   3  17   4         80.24         67.88         4.15 o
   4  17   4         18.14         16.32         2.71 o
   5  17   4         37.51         31.17         3.60 o
   6  17   4         12.51          6.62         2.27 o
   7  17   4          9.44         13.32         2.93 o
   8  17   4         37.47         38.00         4.96 o
   9  17   4          5.19          9.75         3.23 o
  -9  18   4         88.81         78.06         6.30 o
  -8  18   4          9.17         12.65         2.62 o
  -7  18   4          8.23         10.44         2.59 o
  -6  18   4         27.45         29.10         3.21 o
  -5  18   4          0.08         -1.77         1.81 o
  -4  18   4        150.18        138.10         6.87 o
  -3  18   4         52.74         47.22         3.08 o
  -2  18   4        446.85        379.84        13.95 o
  -1  18   4         21.05         15.00         2.30 o
   0  18   4          6.03          5.51         2.12 o
   1  18   4         20.97         13.36         2.20 o
   2  18   4        446.57        389.80        13.23 o
   3  18   4         52.57         50.73         3.74 o
   4  18   4        150.07        132.71         5.61 o
   5  18   4          0.08         -2.43         2.43 o
   6  18   4         27.46         20.00         3.05 o
   7  18   4          8.22          5.73         2.59 o
   8  18   4          9.25         10.53         3.11 o
   9  18   4         88.76         80.97         4.84 o
  -9  19   4          3.59          8.90         2.60 o
  -8  19   4         24.79         24.01         3.32 o
  -7  19   4         27.88         29.72         3.66 o
  -6  19   4         16.90         16.79         2.64 o
  -5  19   4         10.28          9.28         2.35 o
  -4  19   4         49.97         41.98         3.30 o
  -3  19   4        197.92        180.48         7.06 o
  -2  19   4         40.93         50.36         3.48 o
  -1  19   4         25.75         23.67         2.61 o
   0  19   4          4.34          1.52         1.87 o
   1  19   4         25.76         29.57         2.81 o
   2  19   4         40.98         57.68         4.15 o
   3  19   4        197.73        174.91         8.57 o
   4  19   4         50.15         49.67         3.96 o
   5  19   4         10.29         13.41         2.60 o
   6  19   4         16.96         15.20         3.53 o
   7  19   4         27.88         40.50         4.10 o
   8  19   4         24.75         26.92         4.38 o
   9  19   4          3.61          5.33         2.68 o
  -9  20   4         27.12         30.23         5.58 o
  -8  20   4          1.28          4.27         2.75 o
  -7  20   4         28.71         33.29         3.63 o
  -6  20   4         52.55         53.88         3.90 o
  -5  20   4         42.64         45.69         3.73 o
  -4  20   4         52.10         48.81         3.41 o
  -3  20   4          4.17          7.79         1.99 o
  -2  20   4        157.25        147.79         7.29 o
  -1  20   4         23.10         22.05         2.68 o
   0  20   4         49.59         34.55         3.26 o
   1  20   4         23.12         20.81         2.84 o
   2  20   4        157.63        136.12         6.27 o
   3  20   4          4.23          4.36         3.33 o
   4  20   4         52.16         52.62         3.93 o
   5  20   4         42.52         40.33         3.80 o
   6  20   4         52.82         47.73         4.48 o
   7  20   4         28.63         36.34         5.22 o
   8  20   4          1.31          7.98         2.87 o
   9  20   4         27.08         26.59         8.22 o
  -8  21   4         37.87         42.37         4.62 o
  -7  21   4         52.98         56.34         4.38 o
  -6  21   4         13.10         24.72         3.28 o
  -5  21   4          1.31          2.81         1.90 o
  -4  21   4         37.07         41.74         3.48 o
  -3  21   4         34.43         44.09         3.56 o
  -2  21   4         19.42         19.75         2.85 o
  -1  21   4         37.15         41.48         3.48 o
   0  21   4         14.13         15.24         2.91 o
   1  21   4         37.31         42.25         3.99 o
   2  21   4         19.40         20.68         2.78 o
   3  21   4         34.46         46.88         4.07 o
   4  21   4         37.04         34.49         3.18 o
   5  21   4          1.31          0.26         3.16 o
   6  21   4         13.13         19.60         3.85 o
   7  21   4         53.03         64.53         5.05 o
   8  21   4         37.90         34.13         4.21 o
  -8  22   4        160.54        163.92         9.37 o
  -7  22   4         57.20         43.93         4.13 o
  -6  22   4        112.52        107.76         8.54 o
  -5  22   4        106.56         94.51         6.59 o
  -4  22   4        226.66        202.49         8.13 o
  -3  22   4        274.32        271.27         9.38 o
  -2  22   4        148.47        137.70         5.62 o
  -1  22   4         33.65         35.57         3.29 o
   0  22   4         42.10         30.14         3.46 o
   1  22   4         33.44         35.08         5.02 o
   2  22   4        148.21        132.75         5.63 o
   3  22   4        274.60        264.64        11.12 o
   4  22   4        226.64        201.35         7.04 o
   5  22   4        106.75        105.62         6.11 o
   6  22   4        112.70        103.01         5.67 o
   7  22   4         57.39         55.32         5.39 o
   8  22   4        160.64        166.65         7.53 o
  -8  23   4          1.60         12.27         3.56 o
  -7  23   4          5.88         10.03         3.15 o
  -6  23   4         14.07         14.38         3.11 o
  -5  23   4        200.97        186.92         8.32 o
  -4  23   4         18.26         15.16         2.54 o
  -3  23   4        717.41        637.69        16.83 o
  -2  23   4         14.27         21.08         2.94 o
  -1  23   4        266.95        231.65         7.83 o
   0  23   4         53.22         54.01         4.94 o
   1  23   4        267.02        252.10        18.22 o
   2  23   4         14.32         15.08         2.91 o
   3  23   4        717.71        633.97        17.01 o
   4  23   4         18.36         18.58         2.50 o
   5  23   4        201.00        186.82         7.83 o
   6  23   4         14.06         14.82         3.14 o
   7  23   4          5.88         16.11         3.88 o
   8  23   4          1.60          7.17         2.96 o
  -8  24   4         85.49         51.55        13.53 o
  -7  24   4         90.90         85.56         6.37 o
  -6  24   4        166.34        159.04         8.79 o
  -5  24   4        269.78        257.16         9.83 o
  -4  24   4        111.74        115.59         5.47 o
  -3  24   4          5.48         17.67         2.69 o
  -2  24   4         80.72         83.08         4.44 o
  -1  24   4         12.99         14.77         2.54 o
   0  24   4         16.25         18.56         3.44 o
   1  24   4         12.88         12.99         3.20 o
   2  24   4         80.64         71.51         5.21 o
   3  24   4          5.37         13.08         2.54 o
   4  24   4        111.72        105.14         5.47 o
   5  24   4        269.58        275.89        12.06 o
   6  24   4        166.29        160.14         7.90 o
   7  24   4         90.70         81.89         6.07 o
   8  24   4         85.48         81.63         8.66 o
  -7  25   4         29.53         36.45         5.26 o
  -6  25   4          9.50          8.69         2.77 o
  -5  25   4         11.09         15.08         3.01 o
  -4  25   4          9.96          7.36         2.26 o
  -3  25   4        140.58        129.59         6.68 o
  -2  25   4        303.40        275.52         9.48 o
  -1  25   4        127.16        107.53         5.40 o
   0  25   4         77.31         77.08         5.29 o
   1  25   4        127.08        107.05         6.14 o
   2  25   4        302.93        269.93        15.67 o
   3  25   4        140.47        128.02         5.62 o
   4  25   4          9.98         13.05         2.95 o
   5  25   4         11.09         11.49         3.10 o
   6  25   4          9.53         11.36         3.29 o
   7  25   4         29.45         33.36         4.22 o
  -7  26   4         23.44         29.98         4.61 o
  -6  26   4         58.57         65.92         5.61 o
  -5  26   4         99.96         98.47         5.07 o
  -4  26   4         77.75         86.10         5.04 o
  -3  26   4         72.28         66.15         4.15 o
  -2  26   4        222.04        214.39         8.19 o
  -1  26   4         60.61         60.63         5.04 o
   0  26   4          1.71          0.68         2.48 o
   1  26   4         60.94         63.98         5.02 o
   2  26   4        221.98        214.52        11.65 o
   3  26   4         72.61         67.34         6.44 o
   4  26   4         77.70         74.50         4.73 o
   5  26   4         99.70        110.69         6.17 o
   6  26   4         58.57         51.28         5.40 o
   7  26   4         23.38         22.78         3.80 o
  -7  27   4         30.03         41.71        12.02 o
  -6  27   4          5.75          4.84         3.05 o
  -5  27   4          8.84         15.27         3.30 o
  -4  27   4         16.64         12.25         2.79 o
  -3  27   4         40.56         33.33         3.85 o
  -2  27   4         35.75         30.19         3.37 o
  -1  27   4        102.86        114.15         6.43 o
   0  27   4          3.94          0.94         2.51 o
   1  27   4        102.78         98.33         6.63 o
   2  27   4         35.78         23.09         4.05 o
   3  27   4         40.64         39.27         4.32 o
   4  27   4         16.77         15.61         4.01 o
   5  27   4          8.85          9.15         2.87 o
   6  27   4          5.72          2.57         2.87 o
   7  27   4         30.05         25.11         5.58 o
  -6  28   4         94.42        102.41        13.07 o
  -5  28   4          7.52         11.67         2.73 o
  -4  28   4         11.50         10.24         2.77 o
  -3  28   4         83.47         84.91         5.20 o
  -2  28   4         14.22         17.39         2.95 o
  -1  28   4        133.47        153.01         7.61 o
   0  28   4         14.23         12.97         3.22 o
   1  28   4        133.58        138.68         8.23 o
   2  28   4         14.12         22.93         3.57 o
   3  28   4         83.55         77.64         6.62 o
   4  28   4         11.61         14.82         4.64 o
   5  28   4          7.57          1.37         4.39 o
   6  28   4         94.67        104.02         6.45 o
  -6  29   4         10.41          9.18         4.26 o
  -5  29   4         74.19         67.07         4.95 o
  -4  29   4         60.88         73.60         4.78 o
  -3  29   4         33.88         29.27         3.78 o
  -2  29   4         67.89         67.51         6.71 o
  -1  29   4         43.82         56.98         4.88 o
   0  29   4          0.19          3.00         2.69 o
   1  29   4         43.84         41.55         5.49 o
   2  29   4         68.00         58.17         5.64 o
   3  29   4         33.82         24.30         4.22 o
   4  29   4         60.83         70.02         4.89 o
   5  29   4         74.28         74.73         6.58 o
   6  29   4         10.42         13.37         3.52 o
  -5  30   4         66.49         75.90         5.58 o
  -4  30   4         54.48         62.54         4.54 o
  -3  30   4         68.75         70.26         5.14 o
  -2  30   4         24.21         25.87         5.78 o
  -1  30   4        181.35        216.65         9.37 o
   0  30   4          3.96          4.93         2.86 o
   1  30   4        181.41        188.98        15.01 o
   2  30   4         23.99         19.25         5.74 o
   3  30   4         68.79         61.23         7.05 o
   4  30   4         54.42         64.66         8.25 o
   5  30   4         66.54         80.63         6.70 o
  -5  31   4         21.38         12.99         5.02 o
  -4  31   4          4.91         10.79         2.92 o
  -3  31   4         40.04         49.92         6.30 o
  -2  31   4         24.77         31.92         4.50 o
  -1  31   4          7.60         16.98         3.68 o
   0  31   4         73.23         77.16         5.60 o
   1  31   4          7.60          9.24         3.63 o
   2  31   4         24.82         29.80         5.78 o
   3  31   4         40.00         37.88         5.64 o
   4  31   4          4.92          8.77         3.34 o
   5  31   4         21.40         24.37         5.27 o
  -4  32   4         10.84         14.16         3.07 o
  -3  32   4          6.72          7.16         3.84 o
  -2  32   4          0.03          3.26         3.47 o
  -1  32   4          7.07         12.78         4.36 o
   0  32   4         27.35         39.89         4.70 o
   1  32   4          7.09          7.97         3.80 o
   2  32   4          0.03          5.51         4.00 o
   3  32   4          6.73          2.12         3.59 o
   4  32   4         10.93         20.64         3.61 o
  -3  33   4         19.46         26.52         5.02 o
  -2  33   4         27.40         41.24         4.96 o
  -1  33   4        164.52        190.61        15.83 o
   0  33   4         70.94         93.22        10.75 o
   1  33   4        164.59        178.34         9.64 o
   2  33   4         27.34         30.29         5.51 o
   3  33   4         19.47         20.08         5.45 o
  -2  34   4         19.65         30.22         6.26 o
  -1  34   4         17.93         24.88         7.97 o
   0  34   4         16.55         12.75         3.71 o
   1  34   4         17.97         23.98         5.85 o
   2  34   4         19.58         28.96         5.99 o
   1   0   5         55.03        127.17         4.75 o
   2   0   5        222.87        286.66         8.87 o
   3   0   5          8.47         19.12         2.69 o
   4   0   5        449.65        408.73        12.82 o
   5   0   5         20.43         28.95         3.46 o
   6   0   5         13.59         16.57         4.11 o
   7   0   5          0.23         35.74         4.19 o
   8   0   5          2.31          5.05         3.39 o
   9   0   5         10.72         12.17         4.77 o
  -9   1   5         16.78         20.26         3.67 o
  -8   1   5         10.38         13.90         3.87 o
  -7   1   5        171.27        178.26         9.47 o
  -6   1   5         25.51         33.14         4.18 o
  -5   1   5         49.40         60.40         4.21 o
  -4   1   5         70.53        105.17         7.42 o
  -3   1   5         50.10         59.58         3.73 o
  -2   1   5        328.46        353.45        11.61 o
  -1   1   5        449.05        455.10        11.20 o
   0   1   5        627.04        587.94        12.98 o
   1   1   5        448.95        452.89        11.76 o
   2   1   5        328.38        334.72        10.08 o
   3   1   5         50.04         64.54         5.14 o
   4   1   5         70.36        103.94         5.38 o
   5   1   5         49.45         61.32         4.25 o
   6   1   5         25.55         21.96         3.70 o
   7   1   5        171.28        162.58         9.33 o
   8   1   5         10.44         10.54         3.98 o
   9   1   5         16.70         35.62         5.17 o
  -9   2   5        143.58        119.09         7.78 o
  -8   2   5         16.06         14.57         3.99 o
  -7   2   5        130.86        139.36         7.05 o
  -6   2   5         38.39         45.73         3.95 o
  -5   2   5        121.99        115.46         5.65 o
  -4   2   5         88.90         85.60         4.93 o
  -3   2   5        129.58        143.82         5.75 o
  -2   2   5        273.55        320.79         8.45 o
  -1   2   5        214.44        271.46         7.56 o
   1   2   5        214.73        265.81         8.42 o
   2   2   5        273.54        304.48         9.37 o
   3   2   5        129.82        151.81         5.78 o
   4   2   5         88.94         92.67         5.02 o
   5   2   5        121.97        114.16         8.93 o
   6   2   5         38.43         44.08         4.48 o
   7   2   5        130.72        132.06         7.31 o
   8   2   5         16.10         11.68         3.66 o
   9   2   5        143.57        109.86         9.95 o
  -9   3   5         17.88         20.03         4.55 o
  -8   3   5          0.68          3.62         2.57 o
  -7   3   5         19.95         48.55         4.67 o
  -6   3   5         60.40         69.02         4.98 o
  -5   3   5         15.97         40.29         3.78 o
  -4   3   5         55.75         62.69         4.34 o
  -3   3   5        177.80        191.51         7.42 o
  -2   3   5        291.77        340.55         8.96 o
  -1   3   5        196.86        202.95         6.53 o
   0   3   5        145.32        161.12         5.33 o
   1   3   5        197.34        194.66         6.43 o
   2   3   5        291.70        335.80        10.02 o
   3   3   5        178.07        196.95         7.21 o
   4   3   5         55.39         63.01         4.78 o
   5   3   5         15.99         36.07         4.25 o
   6   3   5         60.59         78.81         6.28 o
   7   3   5         20.01         37.89         5.34 o
   8   3   5          0.67          2.19         4.03 o
   9   3   5         17.93         30.59         7.04 o
  -9   4   5         10.39         13.57         6.47 o
  -8   4   5         11.41         22.51         3.72 o
  -7   4   5        119.69        109.81         6.24 o
  -6   4   5         48.47         53.60         5.19 o
  -5   4   5        117.94        112.49         6.23 o
  -4   4   5         77.10         98.82         5.29 o
  -3   4   5        196.45        225.81         8.82 o
  -2   4   5        407.31        410.11        12.18 o
  -1   4   5          7.79         46.38         4.33 o
   0   4   5        152.87        159.94         5.34 o
   1   4   5          7.73         48.44         3.79 o
   2   4   5        407.27        403.24        11.50 o
   3   4   5        196.34        242.74        10.65 o
   4   4   5         77.11         99.70         5.23 o
   5   4   5        117.97        116.88         6.32 o
   6   4   5         48.54         48.45         7.38 o
   7   4   5        119.83        107.49         6.21 o
   8   4   5         11.38         32.71         4.93 o
   9   4   5         10.36          4.25         4.30 o
  -9   5   5        113.18         92.59        10.59 o
  -8   5   5        195.93        173.40        11.72 o
  -7   5   5         30.06         34.35         3.80 o
  -6   5   5         50.47         51.39         4.63 o
  -5   5   5        106.46        114.37         6.57 o
  -4   5   5        214.90        217.64        10.11 o
  -3   5   5        456.89        468.34        17.52 o
  -2   5   5        178.42        208.13         7.75 o
  -1   5   5        129.34        131.57         5.09 o
   0   5   5        103.04        114.98         4.61 o
   1   5   5        129.12        120.01         5.24 o
   2   5   5        178.64        220.66         7.44 o
   3   5   5        456.90        473.06        21.83 o
   4   5   5        214.78        230.98         9.20 o
   5   5   5        106.31        104.73         6.16 o
   6   5   5         50.56         52.13         4.86 o
   7   5   5         29.98         41.37         5.14 o
   8   5   5        196.05        169.89        11.11 o
   9   5   5        113.16         97.46         8.65 o
  -9   6   5          0.90         21.58        10.33 o
  -8   6   5         30.87         46.23         6.36 o
  -7   6   5          4.91         18.27         3.16 o
  -6   6   5          7.32         18.47         3.01 o
  -5   6   5         29.12         81.12         4.73 o
  -4   6   5        217.22        219.65         7.63 o
  -3   6   5        197.93        273.33         9.94 o
  -2   6   5        133.78        135.70         5.13 o
  -1   6   5         39.30         50.08         3.40 o
   0   6   5         38.26         46.43         3.08 o
   1   6   5         39.40         50.84         4.00 o
   2   6   5        133.70        126.99         5.42 o
   3   6   5        198.16        261.23        11.58 o
   4   6   5        217.01        214.39         8.18 o
   5   6   5         29.15         89.19         5.92 o
   6   6   5          7.38         23.59         3.58 o
   7   6   5          4.93         18.24         3.50 o
   8   6   5         30.85         52.42         5.95 o
   9   6   5          0.90         51.88        16.72 o
  -8   7   5          2.30          0.64         2.94 o
  -7   7   5        158.89        140.44         8.13 o
  -6   7   5        117.10        121.77         6.81 o
  -5   7   5        431.21        417.75        15.08 o
  -4   7   5         94.78        107.61         5.54 o
  -3   7   5        536.14        525.03        15.44 o
  -2   7   5          1.88         16.60         2.65 o
  -1   7   5        137.31        138.01         5.32 o
   0   7   5         93.48        105.41         4.28 o
   1   7   5        137.23        138.78         5.66 o
   2   7   5          1.87         21.49         2.87 o
   3   7   5        535.91        507.60        15.01 o
   4   7   5         94.77        116.25         7.21 o
   5   7   5        431.28        426.93        20.25 o
   6   7   5        116.96        116.54         7.74 o
   7   7   5        158.86        153.25         7.64 o
   8   7   5          2.30          3.85         4.83 o
  -8   8   5         12.93          4.12         2.97 o
  -7   8   5         15.72         17.89         3.07 o
  -6   8   5        299.07        288.72         9.35 o
  -5   8   5        210.32        219.62         7.75 o
  -4   8   5         91.81        119.36         5.43 o
  -3   8   5        182.42        216.29         9.18 o
  -2   8   5        104.40         88.47         4.60 o
  -1   8   5         18.48         42.83         4.67 o
   0   8   5         26.86         29.16         2.90 o
   1   8   5         18.51         43.10         3.74 o
   2   8   5        104.52         87.49         5.23 o
   3   8   5        182.54        214.76         8.34 o
   4   8   5         91.62        117.39         7.30 o
   5   8   5        210.36        236.80        10.18 o
   6   8   5        299.11        278.76        11.42 o
   7   8   5         15.68         15.61         4.09 o
   8   8   5         12.97          5.66         3.16 o
  -8   9   5          6.15          8.19         2.72 o
  -7   9   5          5.50          5.90         2.58 o
  -6   9   5         30.15         69.00         4.16 o
  -5   9   5         57.94         76.93         5.33 o
  -4   9   5        185.87        170.28         7.09 o
  -3   9   5         63.42         74.12         3.99 o
  -2   9   5        131.60        112.77         4.78 o
  -1   9   5        202.28        213.61         6.86 o
   0   9   5          0.74         10.63         2.56 o
   1   9   5        202.15        208.01         7.25 o
   2   9   5        131.69        107.79         4.99 o
   3   9   5         63.46         73.52         4.45 o
   4   9   5        185.93        178.24         9.05 o
   5   9   5         57.93         72.78         7.48 o
   6   9   5         30.18         61.99         8.98 o
   7   9   5          5.53         13.06         3.96 o
   8   9   5          6.13         -0.96         5.32 o
  -8  10   5         34.17         33.13         3.86 o
  -7  10   5         15.32         12.87         3.04 o
  -6  10   5        171.45        153.73         6.31 o
  -5  10   5         60.73         58.45         4.38 o
  -4  10   5        108.49        105.77         4.70 o
  -3  10   5         36.10         29.43         2.96 o
  -2  10   5         24.25         33.17         3.03 o
  -1  10   5        155.24        153.48         5.56 o
   0  10   5        195.63        170.60         7.74 o
   1  10   5        155.22        142.86         5.92 o
   2  10   5         24.39         28.37         3.29 o
   3  10   5         36.04         32.24         3.58 o
   4  10   5        108.67        100.28         6.83 o
   5  10   5         60.86         67.43         6.06 o
   6  10   5        171.32        148.80        15.29 o
   7  10   5         15.27         15.07         3.19 o
   8  10   5         34.14         23.76         4.19 o
  -8  11   5          3.15         10.02         2.80 o
  -7  11   5          7.90         10.14         2.54 o
  -6  11   5         13.89         15.21         3.71 o
  -5  11   5          1.32          3.62         2.28 o
  -4  11   5         18.65         19.98         2.49 o
  -3  11   5         15.61         18.70         2.53 o
  -2  11   5         78.70         65.14         3.76 o
  -1  11   5         47.44         54.90         3.59 o
   0  11   5        115.25        131.65         5.54 o
   1  11   5         47.51         45.66         3.74 o
   2  11   5         78.67         79.54         4.34 o
   3  11   5         15.68         16.87         3.57 o
   4  11   5         18.52         18.42         4.06 o
   5  11   5          1.31          9.81         3.04 o
   6  11   5         13.86         17.87         3.44 o
   7  11   5          7.86          5.69         3.38 o
   8  11   5          3.15          8.55         3.90 o
  -8  12   5         23.56         28.41         3.40 o
  -7  12   5         13.21         23.31         3.77 o
  -6  12   5         24.64         30.61         3.59 o
  -5  12   5         31.73         36.10         3.66 o
  -4  12   5         20.62         16.98         2.62 o
  -3  12   5         47.91         55.24         3.60 o
  -2  12   5        121.10        106.13         4.65 o
  -1  12   5         28.58         24.44         2.82 o
   0  12   5        312.99        280.86         8.92 o
   1  12   5         28.43         22.23         2.99 o
   2  12   5        121.05        112.81         5.83 o
   3  12   5         47.88         40.58         4.67 o
   4  12   5         20.62         14.52         3.70 o
   5  12   5         31.71         31.83         3.91 o
   6  12   5         24.69         30.44         4.94 o
   7  12   5         13.29         12.48         3.58 o
   8  12   5         23.63         21.07         4.05 o
  -8  13   5         13.69         17.95         3.28 o
  -7  13   5         38.31         33.54         4.45 o
  -6  13   5        126.42        131.07         7.31 o
  -5  13   5         19.00         15.45         2.91 o
  -4  13   5          0.49          1.83         2.04 o
  -3  13   5        158.98        145.99         7.90 o
  -2  13   5          4.03          6.92         2.23 o
  -1  13   5         46.97         46.62         3.50 o
   0  13   5         30.38         40.51         4.04 o
   1  13   5         47.01         45.01         4.36 o
   2  13   5          3.97          6.86         2.59 o
   3  13   5        158.80        136.98        10.80 o
   4  13   5          0.49         -2.04         3.39 o
   5  13   5         18.92         17.37         4.23 o
   6  13   5        126.47        122.80         9.82 o
   7  13   5         38.23         37.08         6.00 o
   8  13   5         13.75         15.10         3.69 o
  -8  14   5         14.93         17.29         7.52 o
  -7  14   5          0.28          6.84         2.67 o
  -6  14   5         25.90         36.15         4.56 o
  -5  14   5         20.02         16.06         3.19 o
  -4  14   5         54.62         58.71         3.87 o
  -3  14   5         96.80        103.85         7.00 o
  -2  14   5         11.45         11.08         2.36 o
  -1  14   5          2.97          8.13         2.34 o
   0  14   5          0.68         15.03         6.76 o
   1  14   5          2.94          5.65         2.66 o
   2  14   5         11.40         16.34         2.76 o
   3  14   5         96.86         95.10         5.22 o
   4  14   5         54.57         68.12         8.47 o
   5  14   5         20.08         16.57         4.20 o
   6  14   5         25.90         29.18         6.40 o
   7  14   5          0.28          8.84         3.15 o
   8  14   5         14.95         16.93         5.56 o
  -7  15   5         54.51         46.68         4.37 o
  -6  15   5         90.13         99.80         5.57 o
  -5  15   5         38.10         33.05         3.95 o
  -4  15   5         92.62         82.44         4.16 o
  -3  15   5         33.87         32.46         3.17 o
  -2  15   5        123.89        106.21         5.14 o
  -1  15   5         42.26         36.58         3.53 o
   0  15   5        553.79        479.48        16.61 o
   1  15   5         42.24         40.31         3.90 o
   2  15   5        123.86        119.17         5.37 o
   3  15   5         33.88         29.48         4.23 o
   4  15   5         92.59         90.74         8.85 o
   5  15   5         38.15         41.53         4.09 o
   6  15   5         89.89         96.97         6.33 o
   7  15   5         54.58         55.04         6.37 o
  -7  16   5         11.88         15.52         3.66 o
  -6  16   5        102.60        107.61         5.83 o
  -5  16   5         10.97          5.74         2.54 o
  -4  16   5        112.79        107.63         6.53 o
  -3  16   5         67.56         54.18         3.78 o
  -2  16   5         12.78         10.25         2.33 o
  -1  16   5          0.49          3.34         2.19 o
   0  16   5          5.97         13.66         4.02 o
   1  16   5          0.49          3.92         2.46 o
   2  16   5         12.71         15.31         2.68 o
   3  16   5         67.56         53.39         4.22 o
   4  16   5        112.72         89.05         7.03 o
   5  16   5         11.00          8.69         2.77 o
   6  16   5        102.46        104.46         7.64 o
   7  16   5         11.84         10.86         4.22 o
  -7  17   5         11.88          5.41         2.82 o
  -6  17   5         88.61         79.73         8.02 o
  -5  17   5         67.75         59.03         4.80 o
  -4  17   5         55.03         58.81         3.72 o
  -3  17   5          2.48          3.58         2.22 o
  -2  17   5         42.82         48.92         3.73 o
  -1  17   5         85.21         66.69         4.17 o
   0  17   5         49.94         50.77         4.32 o
   1  17   5         85.20         68.69         5.14 o
   2  17   5         42.77         42.23         4.25 o
   3  17   5          2.47          6.13         2.72 o
   4  17   5         54.84         53.89         7.75 o
   5  17   5         67.67         59.79         6.01 o
   6  17   5         88.36         81.76         5.99 o
   7  17   5         11.89          8.20         3.72 o
  -7  18   5         26.42         18.81         3.35 o
  -6  18   5          3.84          7.01         2.89 o
  -5  18   5         12.74         17.40         2.88 o
  -4  18   5         28.56         47.30         3.90 o
  -3  18   5          9.91          8.89         2.23 o
  -2  18   5         48.85         44.48         3.69 o
  -1  18   5          0.66          4.75         2.23 o
   0  18   5          4.23          4.25         2.43 o
   1  18   5          0.66         -0.53         3.36 o
   2  18   5         48.97         48.56         4.86 o
   3  18   5          9.91         11.84         3.13 o
   4  18   5         28.47         36.90         4.58 o
   5  18   5         12.73         15.37         3.20 o
   6  18   5          3.80          2.88         4.21 o
   7  18   5         26.43         11.57         4.63 o
  -7  19   5         53.07         62.44         9.21 o
  -6  19   5         12.66          5.43         3.08 o
  -5  19   5         37.92         37.42         3.61 o
  -4  19   5          1.54         -0.80         2.20 o
  -3  19   5          7.43          8.58         3.05 o
  -2  19   5         18.72         21.31         2.96 o
  -1  19   5         12.89         12.51         2.82 o
   0  19   5         12.53          9.93         3.23 o
   1  19   5         12.88         15.51         3.25 o
   2  19   5         18.63         22.48         3.49 o
   3  19   5          7.41          9.81         3.39 o
   4  19   5          1.56         -0.32         3.18 o
   5  19   5         38.11         32.86         4.06 o
   6  19   5         12.73          8.69         3.71 o
   7  19   5         53.11         49.67        10.90 o
  -6  20   5          8.91          8.62         2.82 o
  -5  20   5         22.07         27.79         3.40 o
  -4  20   5          0.65          2.48         2.21 o
  -3  20   5          5.95          4.42         2.25 o
  -2  20   5          2.31          0.26         2.10 o
  -1  20   5         30.05         36.24         3.99 o
   0  20   5          0.85          1.43         2.95 o
   1  20   5         29.95         40.62         4.66 o
   2  20   5          2.32         -0.07         2.64 o
   3  20   5          5.97          6.49         2.44 o
   4  20   5          0.66          2.87         3.12 o
   5  20   5         22.04         23.61         4.78 o
   6  20   5          8.94         10.27         3.36 o
  -6  21   5         96.23         96.25         6.03 o
  -5  21   5         66.02         71.30         4.77 o
  -4  21   5         28.20         23.92         3.23 o
  -3  21   5         18.86         19.12         2.97 o
  -2  21   5          1.55          2.41         2.17 o
  -1  21   5         17.13         21.42         3.40 o
   0  21   5        101.35         98.89         8.42 o
   1  21   5         17.20         20.41         3.60 o
   2  21   5          1.55          0.46         2.66 o
   3  21   5         18.82         14.22         6.92 o
   4  21   5         28.26         22.81         5.02 o
   5  21   5         66.06         75.59         8.32 o
   6  21   5         96.34         99.20         7.03 o
  -6  22   5         27.82         34.70         6.33 o
  -5  22   5        191.69        196.36         8.27 o
  -4  22   5         37.54         40.14         3.74 o
  -3  22   5          1.84         -0.05         2.49 o
  -2  22   5          0.05          0.92         2.24 o
  -1  22   5          9.44         11.37         3.07 o
   0  22   5          7.50         13.91         3.17 o
   1  22   5          9.49         15.21         3.59 o
   2  22   5          0.05         -0.75         2.50 o
   3  22   5          1.88          1.64         2.57 o
   4  22   5         37.58         45.47         6.09 o
   5  22   5        191.92        173.91        12.61 o
   6  22   5         27.80         37.66         4.97 o
  -5  23   5         18.25         26.34         3.90 o
  -4  23   5          9.04          8.08         2.77 o
  -3  23   5          9.11          8.61         3.00 o
  -2  23   5          4.47          8.14         2.48 o
  -1  23   5          9.06         10.36         3.00 o
   0  23   5         29.67         40.40         4.83 o
   1  23   5          9.03         10.12         3.09 o
   2  23   5          4.48          6.74         3.21 o
   3  23   5          9.17          7.03         2.93 o
   4  23   5          9.06          6.58         4.01 o
   5  23   5         18.18         21.26        10.86 o
  -5  24   5         29.80         31.23         4.29 o
  -4  24   5         10.60         10.34         2.90 o
  -3  24   5          1.81         -1.62         2.67 o
  -2  24   5          5.88          1.93         3.34 o
  -1  24   5          8.00          6.69         3.09 o
   0  24   5         37.53         43.61         4.91 o
   1  24   5          7.95          7.96         3.18 o
   2  24   5          5.86          8.03         3.36 o
   3  24   5          1.82          4.50         3.80 o
   4  24   5         10.59         18.82         5.80 o
   5  24   5         29.76         28.55        10.71 o
  -4  25   5         11.07         12.75         3.06 o
  -3  25   5          5.09          3.15         2.84 o
  -2  25   5         24.66         20.47         3.53 o
  -1  25   5         11.25         13.54         4.62 o
   0  25   5         27.39         40.82         4.72 o
   1  25   5         11.24         12.71         3.38 o
   2  25   5         24.66         18.63         5.10 o
   3  25   5          5.05          1.25         4.03 o
   4  25   5         11.07          9.51         4.07 o
  -4  26   5          6.38          5.50         5.11 o
  -3  26   5         14.19         11.12         3.11 o
  -2  26   5          3.64         -1.31         3.03 o
  -1  26   5         50.34         57.33         8.02 o
   0  26   5         13.50         18.99         3.76 o
   1  26   5         50.29         69.88         9.36 o
   2  26   5          3.68          7.01         3.56 o
   3  26   5         14.16         11.42         3.58 o
   4  26   5          6.36          6.01         7.14 o
  -3  27   5          6.86          9.51         5.64 o
  -2  27   5         68.64         58.24         5.52 o
  -1  27   5        154.52        185.17        12.34 o
   0  27   5         33.12         43.50         5.05 o
   1  27   5        154.50        186.36        14.28 o
   2  27   5         68.67         78.15         8.35 o
   3  27   5          6.84          7.65         3.31 o
  -2  28   5         80.32         71.94         6.36 o
  -1  28   5         30.36         46.47         9.19 o
   0  28   5         31.16         23.67         5.00 o
   1  28   5         30.31         48.08         5.11 o
   2  28   5         80.25         80.88        10.00 o
   0  29   5          0.25          4.08         5.14 o
   0   0   6         79.75         57.42         6.48 o
   1   0   6          5.91         12.00         3.81 o
   2   0   6        169.06        155.72         7.48 o
   3   0   6         75.51        111.15         6.99 o
   4   0   6        106.82        260.86        14.12 o
   5   0   6          0.12         -2.52         5.41 o
   6   0   6          2.98         19.88         5.22 o
  -6   1   6         87.18         97.80         8.42 o
  -5   1   6          0.67          3.44         3.44 o
  -4   1   6        582.90        527.16        22.14 o
  -3   1   6        164.62        148.82         6.80 o
  -2   1   6         50.78        121.08        11.13 o
  -1   1   6         31.94         59.95         7.92 o
   0   1   6         17.31         33.64         5.58 o
   1   1   6         31.90         51.23         7.16 o
   2   1   6         50.75        133.32         8.90 o
   3   1   6        164.50        167.64         9.14 o
   4   1   6        583.00        536.13        20.97 o
   5   1   6          0.67          2.51         4.93 o
   6   1   6         87.21         86.43         6.76 o
  -6   2   6          4.69         12.13         5.77 o
  -5   2   6         10.66          9.05         5.68 o
  -4   2   6        115.05        175.05         9.57 o
  -3   2   6          4.46         28.23         3.63 o
  -2   2   6        410.65        348.32        13.92 o
  -1   2   6        170.70        145.27         8.26 o
   0   2   6         28.05         31.67         4.64 o
   1   2   6        170.55        148.47         7.50 o
   2   2   6        410.98        359.21        13.18 o
   3   2   6          4.43         29.45         5.18 o
   4   2   6        115.27        197.93        15.10 o
   5   2   6         10.65         11.62         4.32 o
   6   2   6          4.66         17.83         4.95 o
  -6   3   6          2.42          0.24         3.96 o
  -5   3   6          4.06          3.03         3.70 o
  -4   3   6         21.15         38.97         5.67 o
  -3   3   6         39.37         46.76         4.50 o
  -2   3   6         76.14        139.93         6.91 o
  -1   3   6         11.27         29.79         5.39 o
   0   3   6          0.63          5.56         3.24 o
   1   3   6         11.33         37.73         4.67 o
   2   3   6         76.07        128.48         6.38 o
   3   3   6         39.36         41.92         4.99 o
   4   3   6         21.17         50.84         6.60 o
   5   3   6          4.04          4.71         4.30 o
   6   3   6          2.42          9.47         5.28 o
  -6   4   6         24.13         13.16         5.46 o
  -5   4   6          1.52          3.42         3.34 o
  -4   4   6         41.35         48.57         6.55 o
  -3   4   6         30.17         47.50         5.65 o
  -2   4   6         67.64         83.27         5.50 o
  -1   4   6         55.90         65.44         8.52 o
   0   4   6          2.52         -2.09         2.60 o
   1   4   6         55.80         58.34         5.12 o
   2   4   6         67.62         81.98         5.90 o
   3   4   6         30.14         45.70         5.32 o
   4   4   6         41.30         44.02         6.90 o
   5   4   6          1.52          9.24         3.88 o
   6   4   6         24.24         16.60        13.53 o
  -6   5   6         12.97         23.11         5.33 o
  -5   5   6         17.97         22.79         5.04 o
  -4   5   6         26.28         32.80         5.57 o
  -3   5   6        116.34        104.78         5.53 o
  -2   5   6         23.33         34.05         4.62 o
  -1   5   6         42.39         35.91         4.65 o
   0   5   6          0.79         -0.68         2.62 o
   1   5   6         42.36         41.75         4.31 o
   2   5   6         23.37         32.23         4.17 o
   3   5   6        116.38        109.11         7.73 o
   4   5   6         26.32         24.46         5.84 o
   5   5   6         18.00         17.46         7.40 o
   6   5   6         12.96         24.46         5.03 o
  -6   6   6         22.18         35.70         9.39 o
  -5   6   6         28.22         20.31         5.05 o
  -4   6   6          2.69         11.89         4.39 o
  -3   6   6         41.51         42.25         4.42 o
  -2   6   6         34.49         28.80         4.31 o
  -1   6   6         13.68         14.19         2.77 o
   0   6   6          2.70          3.86         3.61 o
   1   6   6         13.60         22.41         3.59 o
   2   6   6         34.33         42.86         4.38 o
   3   6   6         41.64         43.77         5.24 o
   4   6   6          2.66          8.93         4.00 o
   5   6   6         28.30         27.51         6.43 o
   6   6   6         22.14         31.56         9.39 o
  -5   7   6         47.19         63.61         6.20 o
  -4   7   6         45.00         37.13         9.21 o
  -3   7   6          5.25          7.27         3.08 o
  -2   7   6          3.58          7.77         2.51 o
  -1   7   6          6.50          4.50         2.58 o
   0   7   6          0.18          8.14         3.23 o
   1   7   6          6.47          5.69         2.84 o
   2   7   6          3.57          2.35         3.21 o
   3   7   6          5.27          5.00         4.37 o
   4   7   6         45.04         42.94         6.57 o
   5   7   6         47.26         40.20         6.91 o
  -5   8   6          2.31          7.95         4.24 o
  -4   8   6         37.70         36.19         6.23 o
  -3   8   6          7.71          4.64         2.85 o
  -2   8   6          1.38          4.45         2.63 o
  -1   8   6          5.02          2.47         2.56 o
   0   8   6          3.39         -1.24         2.73 o
   1   8   6          5.07          6.62         2.93 o
   2   8   6          1.37          0.38         2.34 o
   3   8   6          7.62          6.17         2.87 o
   4   8   6         37.76         35.71         8.90 o
   5   8   6          2.29          9.58         4.07 o
  -5   9   6          1.02          0.48         3.13 o
  -4   9   6         34.53         30.37         4.85 o
  -3   9   6         13.55         10.90         3.13 o
  -2   9   6          0.62          3.04         2.39 o
  -1   9   6          8.09          5.82         3.74 o
   0   9   6          6.57         13.31         3.04 o
   1   9   6          8.07          3.23         2.77 o
   2   9   6          0.62         -0.98         2.91 o
   3   9   6         13.51         11.19         3.19 o
   4   9   6         34.60         37.58        12.78 o
   5   9   6          1.02         -1.96         8.57 o
  -5  10   6         15.85         18.86         8.31 o
  -4  10   6          6.13          3.94         3.26 o
  -3  10   6         18.17         19.37         3.04 o
  -2  10   6          9.00          6.72         2.54 o
  -1  10   6          4.72          6.08         3.60 o
   0  10   6          0.45         -1.72         2.76 o
   1  10   6          4.67          3.79         2.63 o
   2  10   6          9.03          6.26         2.84 o
   3  10   6         18.32         20.62         4.43 o
   4  10   6          6.11         13.94         6.76 o
   5  10   6         15.90         10.90        10.15 o
  -5  11   6          1.89          9.71         4.38 o
  -4  11   6         71.23         64.39         5.77 o
  -3  11   6         52.14         50.80         4.91 o
  -2  11   6          0.70          3.14         2.50 o
  -1  11   6         39.34         29.30         4.00 o
   0  11   6          0.00          4.27         2.67 o
   1  11   6         39.36         27.52         3.78 o
   2  11   6          0.71          4.82         3.08 o
   3  11   6         52.12         48.41         6.22 o
   4  11   6         71.22         69.33        16.72 o
   5  11   6          1.89          4.51         9.77 o
  -4  12   6         49.47         53.11         5.35 o
  -3  12   6         57.42         55.84         7.58 o
  -2  12   6         30.39         29.57         3.86 o
  -1  12   6          8.17         11.87         3.31 o
   0  12   6         15.54         19.54         3.82 o
   1  12   6          8.22          8.18         3.93 o
   2  12   6         30.49         30.46         4.20 o
   3  12   6         57.50         46.73         6.10 o
   4  12   6         49.32         78.47        15.97 o
  -4  13   6         86.65         92.56         6.26 o
  -3  13   6         90.47         88.59         5.86 o
  -2  13   6         50.61         46.81         4.44 o
  -1  13   6          1.90          4.63         3.63 o
   0  13   6         17.35         15.26         3.27 o
   1  13   6          1.90          7.15         2.80 o
   2  13   6         50.62         49.85         6.34 o
   3  13   6         90.51         87.93         6.57 o
   4  13   6         86.69         82.33        12.35 o
  -4  14   6         58.66         66.93        10.49 o
  -3  14   6         88.08         77.59         5.21 o
  -2  14   6         10.76         26.23         3.73 o
  -1  14   6        100.42        101.21         5.93 o
   0  14   6         34.92         25.24         4.71 o
   1  14   6        100.44         94.26         6.34 o
   2  14   6         10.68         25.39         3.83 o
   3  14   6         88.04         81.06         5.61 o
   4  14   6         58.49         51.10        15.03 o
  -4  15   6         26.61         28.14         3.67 o
  -3  15   6         19.34         20.15         2.91 o
  -2  15   6         89.99         84.93         5.54 o
  -1  15   6         28.48         38.31         4.50 o
   0  15   6         79.12         69.00         5.41 o
   1  15   6         28.44         35.10         4.48 o
   2  15   6         89.93         86.42         9.69 o
   3  15   6         19.30         22.10         3.37 o
   4  15   6         26.59         30.88         6.00 o
  -3  16   6          0.59          5.13         2.46 o
  -2  16   6         42.09         35.24         4.18 o
  -1  16   6         54.03         66.03         7.84 o
   0  16   6          2.36          5.25         3.00 o
   1  16   6         54.12         68.49         7.88 o
   2  16   6         42.22         38.88         5.45 o
   3  16   6          0.59          2.05         2.89 o
  -3  17   6         12.03         15.20         3.66 o
  -2  17   6          4.74          7.01         3.32 o
  -1  17   6          7.33          9.12         3.18 o
   0  17   6         65.27         95.51         8.14 o
   1  17   6          7.33         17.85         3.75 o
   2  17   6          4.76          7.54         3.57 o
   3  17   6         12.00          5.87         3.61 o
  -2  18   6         90.06         76.16         7.92 o
  -1  18   6          4.25         13.85         3.69 o
   0  18   6        263.55        259.47        13.56 o
   1  18   6          4.22         13.78         4.67 o
   2  18   6         90.11         90.79         7.34 o
  -1  19   6         50.25         45.93         6.68 o
   0  19   6          3.72         20.11         7.30 o
   1  19   6         50.21         45.11         7.63 o
                                                
